# Supplementary material for: Genomic Signatures for Species-Specific Adaptation in Lake Victoria Cichlids Derived from Large-Scale Standing Genetic Variation
Source: Mol Biol Evol. 2021 Mar 21;38(8):3111–25. doi: 10.1093/molbev/msab084 (PMC8321545; doi:10.1093/molbev/msab084)
Supplement: msab084_Supplementary_Data [file msab084_supplementary_data.zip]

Archive with 4 entries (4 files):
- supplementary_figure.pdf
- TableS1.xlsx
- TableS2.xlsx
- TableS3.xlsx
