# Supplementary material for: Genomic Signatures for Species-Specific Adaptation in Lake Victoria Cichlids Derived from Large-Scale Standing Genetic Variation
Source: Mol Biol Evol. 2021 Mar 21;38(8):3111–25. doi: 10.1093/molbev/msab084 (PMC8321545; doi:10.1093/molbev/msab084)
Supplement: msab084_Supplementary_Data [file msab084_supplementary_data.zip › TableS1.xlsx]

## Sheet: Table S1
Table S1. Sample information and mapping results of cichlids of Lake Victoria.
Haplochromis chilotes
Photo	Individual name	ID number	Locality	Bottom substrate	Standard Length (mm)	Mapping Coverage (x)
	HC01	16144	Nyegezi	Rock	110.04	27.7
	HC02	16633	Chamagati Island	Rock	133.3	29.4
	HC03	16655	Makobe Island	Rock	147.33	20
	HC04	17689	Kilimo Island	Rock	93.61	26.6
	HC05	17750	Chamagati Island	Rock	132.03	30.8
	HC06	17751	Chamagati Island	Rock	121.13	21.6
Haplochromis sauvagei
Photo	Individual name	ID number	Locality	Bottom substrate	Standard Length (mm)	Mapping Coverage (x)
	HS07	17243	Bwiru Peninsula	Rock	88.23	19.2
	HS08	17621	Nyegezi	Rock	79.44	23.8
	HS09	17707	Chamagati Island	Rock	67.26	20.9
	HS10	17708	Chamagati Island	Rock	59.52	23.6
	HS11	17711	Chamagati Island	Rock	52.98	24.4
	HS12	17712	Chamagati Island	Rock	54.86	21.1
Lithochromis rufus
Photo	Individual name	ID number	Locality	Bottom substrate	Standard Length (mm)	Mapping Coverage (x)
	LR13	17319	Nyaruwambu	Vegetation	66.58	21.9
	LR14	17323	Nyaruwambu	Vegetation	63.47	22.5
	LR15	17626	Nyegezi	Rock	77.36	21.4
	LR16	17693	Kilimo Island	Rock	87.05	23.1
	LR17	17694	Kilimo Island	Rock	94.99	22.9
	LR18	17820	Nyaruwambu	Vegetation	76.79	23
