# Supplementary material for: Genomic Signatures for Species-Specific Adaptation in Lake Victoria Cichlids Derived from Large-Scale Standing Genetic Variation
Source: Mol Biol Evol. 2021 Mar 21;38(8):3111–25. doi: 10.1093/molbev/msab084 (PMC8321545; doi:10.1093/molbev/msab084)
Supplement: msab084_Supplementary_Data [file msab084_supplementary_data.zip › TableS2.xlsx]

## Sheet: Table S2
Table S2 Statistics of reads for de novo assembly of three cichlid species.
Species	Total (bp)	# scaffolds	Scaffold Maximum length (bp)	Scaffold N50 (bp)	# contigs	Contig N50 (bp)	Gap rate (%)
H. chilotes	798404964	18944	7244954	1540223	88041	19986	8.85083
H. sauvagei	805051152	23488	8386653	1207037	93706	20286	7.42289
H. rufus	790117077	23938	6701222	1164211	110544	14697	8.44422
Species	Library type	Nominal insert-length (bp)	Raw			Pre-processed
			Mean read-length (bp)	Total length (bp)		Mean read-length (bp)	Total length (bp)
H. chilotes	Paired-end	400	150	59576027400		147	58070005145
H. chilotes	Mate-pair	3000	100	20507325800		86	8453570801
H. chilotes	Mate-pair	7000	100	19278774000		87	6958128417
H. chilotes	Mate-pair	12000	100	19518477000		84	2686513270
H. sauvagei	Paired-end	400	150	62822922600		147	61271733089
H. sauvagei	Mate-pair	3000	100	19121850800		86	5177637122
H. sauvagei	Mate-pair	7000	100	19502994000		85	3615249236
H. sauvagei	Mate-pair	12000	100	19581287200		83	1491686105
H. rufus	Paired-end	400	150	59339372700		147	57538412046
H. rufus	Mate-pair	3000	100	18978026200		85	4894653854
H. rufus	Mate-pair	7000	100	19405976400		84	2968884189
H. rufus	Mate-pair	12000	100	18668948600		82	1467889470
