# Supplementary material for: Genomic Signatures for Species-Specific Adaptation in Lake Victoria Cichlids Derived from Large-Scale Standing Genetic Variation
Source: Mol Biol Evol. 2021 Mar 21;38(8):3111–25. doi: 10.1093/molbev/msab084 (PMC8321545; doi:10.1093/molbev/msab084)
Supplement: msab084_Supplementary_Data [file msab084_supplementary_data.zip › TableS3.xlsx]

## Sheet: HDRgene_data_final_noHWE
Table S3 Candidate genes on highly differentiated regions.
HC: H. chilotes, HS: H. sauvagei, LR: L. rufus in "Differentiated type"
LV: Lake Victoria cichlids, LM: Lake Malawi cichlids, HB: Haplochromis burtoni (riverine species near Lake Tanganyika), LT: Lake Tanganyika cichlids in "Allele Origin"
Whether the genes locate in highly differentiated regions (HDRs) or not under two different criteria of SNP filtering is shown in "with/without SNP filtering based on HWE".
The values of two measures population differentiation (Fst, dxy) were calculated using data without SNP filtering based on HWE.
NCBI name	Ensembl name	Differentiated type	Allele Origin	Estimated at level of	Scaffold	Exon	5'UTR	3'UTR	Stream	maxFst_HCHS	maxDxy_HCHS	maxFst_HCLR	maxDxy_HCLR	maxFst_HSLR	maxDxy_HSLR	with/without SNP filtering based on HWE
XP_019206274.1 CD209 antigen-like protein C isoform X1 [Oreochromis niloticus]	ENSONIG00000034994	HC-HS	Not examined	Not examined	scaffold10092_cov64	10985-11096;11322-11417;12550-12659;15328-15462;15684-15799;16196-16283	None	None	forward	0.833333	0.000283333	0.38	0.000341667	0.6	0.000386111	notHDR/HDR
XP_004564447.1 transcription factor HIVEP3 [Maylandia zebra]	hivep3a	HC-HS	Not examined	Not examined	scaffold1020_cov59	245481-249314;249690-249865;260325-260455;260547-260621;261458-262068;265674-266192	202910-203089;203371-203485;240426-240465;245115-245480	266196-267007	forward	0.766667	0.000625	0.373333	0.000654167	0.34375	0.000684722	HDR/notHDR
XP_013124882.2 alpha-N-acetylgalactosaminide alpha-2,6-sialyltransferase 1-like [Oreochromis niloticus]	st6galnac1.1	HC-HS	Not examined	Not examined	scaffold1044_cov60	5264794-5264888;5265017-5265308;5265585-5265747;5266976-5267138;5271749-5271887;5271974-5272077;5272536-5272619;5273168-5273267;5278183-5278389	None	5278393-5278753;5278791-5279429;5279494-5279866;5280044-5280353	forward	0.817021	0.00105972	0.368966	0.00116111	0.695455	0.000951389	notHDR/HDR
XP_003459160.1 2-oxoisovalerate dehydrogenase subunit alpha, mitochondrial [Oreochromis niloticus]	bckdha	HC-HS	after LV	all	scaffold10751_cov62	146926-147039;148575-148751;148859-148945;149613-149721;150556-150717;150813-151019;151119-151260;152641-152980	146739-146920	152984-153566	forward	0.827286	0.00166389	0.459227	0.00125139	0.623009	0.00138194	notHDR/HDR
XP_005474867.1 N-acetyllactosaminide beta-1,3-N-acetylglucosaminyltransferase 2 [Oreochromis niloticus]	b3gnt2l	HC-HS	before HB	gene region (nucleotide)	scaffold10751_cov62	153879-155135	156789-156980	153077-153783	reverse	0.827286	0.00166389	0.459227	0.00125139	0.623009	0.00138194	notHDR/HDR
XP_025757583.1 nephrocystin-4 [Oreochromis niloticus]	ENSONIG00000006610	HC-HS	Not examined	Not examined	scaffold10854_cov59	47639-47776;50783-50926;53459-53638;56655-56826;58323-58408;59219-59289;59831-59987;65233-65316;65994-66183;74420-74625;76066-76265;78319-78542;88568-88755;89333-89493;102680-102867;107558-107746;110604-110761;115455-115592;131448-131500;134747-134888;135417-135635;153920-154052;158305-158480;175926-176062;181075-181224;196298-196362;197056-197225;217491-217628;218145-218324	218325-219015;219107-219260	47471-47635	reverse	0.790698	0.00124444	0.405471	0.00118611	0.477838	0.00124444	HDR/notHDR
XP_013123951.1 retinoic acid receptor RXR-alpha isoform X7 [Oreochromis niloticus]	rxraa	HC-HS	after LV	all	scaffold1124_cov61	3739164-3739308;3740197-3740302;3741824-3741915;3744488-3744620;3745871-3746000;3753521-3753705;3759138-3759317;3762118-3762268;3777493-3777740;3793100-3793331	3793332-3793633	3734947-3739155	reverse	0.909091	0.000754167	0.515789	0.000633333	0.451613	0.000566667	HDR/HDR
XP_005471289.1 ribosome biogenesis protein BMS1 homolog [Oreochromis niloticus]	bms1	HC-HS	Not examined	Not examined	scaffold11410_cov57	48050-48222;48310-48500;48828-48907;49929-50117;50216-50358;52352-52473;52565-52758;52869-53011;53217-53707;53811-53912;54198-54349;54437-54518;54688-54767;55564-55752;55827-56015;56449-56629;57155-57213;57345-57467;57720-57867;58120-58295;58898-59059;59355-59579	46842-46992	59579-59942	forward	0.75873	0.0010375	0.232432	0.000888889	0.469767	0.0010375	HDR/notHDR
XP_003437624.1 cadherin-8 isoform X1 [Oreochromis niloticus]	CDH8	HC-HS	Not examined	Not examined	scaffold114_cov61	90626-90883;124375-124666;149117-149236;154712-154879;155147-155334;161382-161629;169777-169913;172411-172532;173269-173386;177257-177508;177691-178181	87893-88369;90357-90625	178185-179835	forward	0.780952	0.00114306	0.398182	0.00100694	0.336646	0.00121667	HDR/notHDR
XP_005476807.1 myelin protein P0 isoform X1 [Oreochromis niloticus]	mpz	HC-HS	Not examined	Not examined	scaffold1154_cov60	4183908-4183950;4184465-4184594;4185362-4185575;4188091-4188257;4189636-4189681	4189682-4189863	4175182-4177732	reverse	0.841441	0.000983333	0.255696	0.000905556	0.717522	0.000944444	notHDR/HDR
XP_005478019.1 cyclin-dependent kinase 17 isoform X1 [Oreochromis niloticus]	ENSONIG00000012440	HC-HS	Not examined	Not examined	scaffold1164_cov57	3548508-3548608;3549418-3549495;3549594-3549684;3549766-3549808;3549989-3550094;3552332-3552429;3552785-3552905;3553761-3553884;3553978-3554040;3554121-3554215;3554403-3554517;3554629-3554685;3558878-3559003;3564296-3564429;3576729-3576893;3579368-3579497	3584636-3585062	3543995-3547318	reverse	0.829412	0.000411111	0.255556	0.000304167	0.685937	0.000393056	notHDR/HDR
XP_025753133.1 calmodulin-lysine N-methyltransferase [Oreochromis niloticus]	camkmt	HC-HS	Not examined	Not examined	scaffold11899_cov60	703747-703842;715628-715759;717826-717889;727043-727117;729706-729772;733505-733568;736044-736095;737402-737462;809656-809720;810278-810456;811361-811522	811523-811739	701187-703005;703050-703743	reverse	0.790698	0.00114861	0.225	0.00113333	0.591597	0.000969444	HDR/notHDR
XP_004563748.1 hippocalcin-like protein 1 [Maylandia zebra]	hpca	HC-HS	Not examined	Not examined	scaffold12049_cov58	478975-479069;484534-484639;488906-489187;494498-494593	476536-478971	494667-494594;529745-530137	reverse	0.8	0.00065	0.35	0.000663889	0.577778	0.000438889	HDR/notHDR
XP_013127230.1 dynein regulatory complex subunit 7 [Oreochromis niloticus]	ENSONIG00000014733	HC-HS	after LV	all	scaffold12186_cov54	379077-379127;379130-379189;380114-380260;382569-382664;382789-382899;383011-383223;383347-383561;384259-384387;384734-384862;385031-385097;387424-387573;387653-387871;388313-388465;388557-388751;389625-389750;389866-390004;399970-399998	None	371633-372106;377892-378897	reverse	0.826316	0.0014875	0.269091	0.0016375	0.625882	0.00124167	HDR/HDR
XP_019218186.1 transient receptor potential cation channel subfamily M member 4 [Oreochromis niloticus]	ENSONIG00000020075	HC-HS	before LT	CDS (aa)	scaffold123_cov59	498737-498847;499621-499693;499784-499916;500273-500454;500545-500628;501585-501697;501703-501774;501777-501986;502502-502734;502875-502915;503041-503157;503244-503356;505873-506018;508299-508428;509356-509484;509588-509689;509812-510108;510602-510723;510816-510918;514015-514254;514354-514418;514638-514815;515151-515320;516840-517020;517535-517712;517796-517857;518830-518925	518926-519129;519222-519567	None	reverse	0.84963	0.00391667	0.287059	0.00285833	0.43771	0.00352639	HDR/HDR
XP_019218187.1 transient receptor potential cation channel subfamily M member 4 [Oreochromis niloticus]	ENSONIG00000020074	HC-HS	before HB	CDS (aa)	scaffold123_cov59	525672-525770;526915-526987;527078-527210;527516-527697;527788-527953;528048-528222;528317-528449;528699-528814;529359-529591;529683-529723;529825-529938;530569-530681;532752-532897;533067-533196;534067-534195;534305-534406;534526-534822;534987-535108;535203-535305;535639-535878;535984-536048;536541-536718;536936-537105;538126-538306;538698-538875;538962-539023;539915-539989	539991-540209	524118-524628	reverse	0.84963	0.00391667	0.249435	0.00285833	0.43771	0.00352639	HDR/HDR
XP_019218834.1 glycine receptor subunit alpha-1 isoform X1 [Oreochromis niloticus]	glra1	HC-HS	after LV	all	scaffold12628_cov54	107063-107133;135526-135656;145587-145625;164999-165066;177343-177566;183588-183670;184981-185118;197785-197999;204701-204847;224573-224878	106475-107062	224882-229290	forward	0.941176	0.000851389	0.449377	0.000565278	0.393939	0.000641667	HDR/HDR
XP_003453655.1 60S ribosomal protein L17 [Oreochromis niloticus]	rpl17	HC-HS	Not examined	Not examined	scaffold12660_cov56	47709-47748;47927-47967;49220-49354;49537-49635;50842-51033;51401-51445	47231-47320	51449-51479	forward	0.671111	0.000375	0.333333	0.000175	0.19661	0.000290278	HDR/notHDR
XP_005464836.1 alpha-tubulin N-acetyltransferase 1 isoform X1 [Oreochromis niloticus]	atat1	HC-HS	after LV	all	scaffold1289838_cov56	135252-135537;136193-136274;137441-137529;139289-139502;140218-140292;147266-147311;148777-148878;149068-149181;149300-149357;149606-149697;154345-154404;155316-155405	155406-155700	134563-135248	reverse	0.834146	0.00139583	0.158356	0.00144167	0.586998	0.00145694	HDR/HDR
XP_005459236.1 prolactin receptor [Oreochromis niloticus]	ENSONIG00000003653	HC-HS	Not examined	Not examined	scaffold13122_cov59	181680-182351;182788-182857;184398-184485;186163-186316;186970-187148;191726-191895;193238-193379;205964-206054	231329-231690	180748-181676	reverse	0.755556	0.000601389	0.561111	0.000965278	0.5	0.000763889	HDR/notHDR
XP_023008116.2 interferon-induced protein 44-like isoform X1 [Maylandia zebra]	ENSMZEG00005008301	HC-HS	before LT	CDS (aa)	scaffold1316_cov58	796022-796222;796445-796597;796696-796867;796956-797056;797260-797430	793966-794027	797434-797790	forward	0.855556	0.00165833	0.33617	0.00152361	0.77551	0.00180833	HDR/HDR
XP_005463667.1 SH3 domain-binding protein 5-like isoform X1 [Oreochromis niloticus]	gtf2h4	HC-HS	Not examined	Not examined	scaffold13259_cov55	161619-161834;162052-162114;170170-170298;179913-180074;180655-180828;181779-182390	160518-160735;161488-161618	182394-183822	forward	1	0.000908333	0.571429	0.000569444	0.4	0.0006375	HDR/HDR
XP_003458081.1 tripartite motif-containing protein 16 [Oreochromis niloticus]	ftr82	HC-HS	Not examined	Not examined	scaffold1325_cov55	2007736-2008326;2009523-2009618;2009739-2009972;2010211-2010508;2010626-2010688;2011225-2011742	2007502-2007728	2011746-2012430	forward	0.82	0.000327778	0.0938776	0.000240278	0.530435	0.000336111	HDR/HDR
XP_003458082.1 ATP synthase subunit g, mitochondrial [Oreochromis niloticus]	atp5l	HC-HS	Not examined	Not examined	scaffold1325_cov55	2013210-2013305;2018689-2018849;2019212-2019263	2019264-2019377	2012955-2013206	reverse	0.82	0.000247222	0.0938776	0.000206944	0.608696	0.000247222	HDR/HDR
XP_013122113.1 glucose-6-phosphate exchanger SLC37A4 [Oreochromis niloticus]	slc37a4b	HC-HS	Not examined	Not examined	scaffold1325_cov55	281758-281921;282001-282139;282783-282848;282930-283043;284197-284278;284364-284520;286982-287228;288174-288406;289713-289860	289868-290128;290789-291153	280878-281754	reverse	0.75625	0.000502778	0.322222	0.000572222	0.232911	0.000419444	HDR/notHDR
XP_004546497.1 ninjurin-1-like [Maylandia zebra]	ENSMZEG00005026523	HC-HS	Not examined	Not examined	scaffold13363_cov53	20186-20392;21808-22038	19531-20185	None	forward	0.885714	0.000966667	0.530435	0.000841667	0.611765	0.001025	HDR/HDR
XP_004546012.2 ribosomal biogenesis protein LAS1L [Maylandia zebra]	ENSMZEG00005026525	HC-HS	Not examined	Not examined	scaffold13363_cov53	25910-27646	27647-27806	25425-25906	reverse	0.885714	0.000966667	0.530435	0.000841667	0.611765	0.001025	HDR/HDR
XP_003454799.1 complement C1q tumor necrosis factor-related protein 3 [Oreochromis niloticus]	ENSONIG00000007831	HC-HS	before LM	CDS (nucleotide)	scaffold13370_cov59	58185-58462;60517-60630;61657-61900	61901-61928	58100-58180	reverse	0.968504	0.00283194	0.617195	0.00208472	0.741176	0.00115833	HDR/HDR
XP_013125593.1 guanine nucleotide exchange protein smcr8a [Oreochromis niloticus]	smcr8a	HC-HS	Not examined	Not examined	scaffold13569_cov56	191900-192353;194981-196747;198374-198975	198976-199014	189205-191896	reverse	0.815	0.0008875	0.129338	0.000875	0.541667	0.00104167	notHDR/HDR
XP_013125592.1 DNA topoisomerase 3-alpha isoform X1 [Oreochromis niloticus]	top3a	HC-HS	Not examined	Not examined	scaffold13569_cov56	200414-200644;201791-201850;201940-202013;202105-202180;202338-202446;202563-202706;202808-202978;203077-203177;204511-204585;204708-204790;205050-205260;205399-205584;205745-205874;206530-206643;206737-206902;207032-207178;207810-207932;213932-214680;217151-217311	200096-200413	217315-218123	forward	0.815	0.0009375	0.232527	0.000938889	0.541667	0.00107222	notHDR/HDR
XP_004569908.1 integrin beta-2 [Maylandia zebra]	itgb2	HC-HS	after LV	all	scaffold13894_cov57	17872-17937;19115-19281;19757-19971;20103-20322;21244-21476;25989-26185;28234-28368;28490-28579;28670-28765;29009-29167;29718-29959;30415-30585;30859-31057;32552-32649;32846-32894	46095-46312	17390-17868	reverse	0.821818	0.000863889	0.3	0.000531944	0.637989	0.000980556	HDR/HDR
XP_005477832.1 acetyl-coenzyme A synthetase, cytoplasmic isoform X1 [Oreochromis niloticus]	acss2	HC-HS	Not examined	Not examined	scaffold1411_cov47	496211-496334;498265-498464;502992-503079;503214-503317;503391-503463;504662-504737;505608-505716;506189-506236;509271-509408;510397-510567;510724-510857;510926-511058;511258-511314;512370-512450;512547-512655;512969-513037;513379-513555;513659-513733;513881-514005	495650-496210	514011-514725	forward	0.794595	0.000525	0.374648	0.000483333	0.589796	0.000431944	HDR/notHDR
XP_013130209.2 C-Jun-amino-terminal kinase-interacting protein 1 isoform X1 [Oreochromis niloticus]	MAPK8IP1	HC-HS	after LV	all	scaffold1453_cov63	219021-219280;225260-225371;237579-237836;242144-242225;244811-245923;247820-247895;250055-250227;250551-250654;251959-252075;252944-253014;253210-253308;254494-254563	215871-216187;218498-219015	254567-257652;257660-258114	forward	0.888889	0.0006875	0.328571	0.000479167	0.532203	0.000466667	HDR/HDR
XP_005462100.1 forkhead box protein Q1-like [Oreochromis niloticus]	FOXQ1 (1 of many)	HC-HS	Not examined	Not examined	scaffold1495_cov58	597180-598061	596953-597180	598065-598685	forward	0.758333	0.000881944	0.45499	0.000883333	0.526154	0.000777778	HDR/notHDR
XP_003457341.1 forkhead box protein F2 [Oreochromis niloticus]	ENSONIG00000006406	HC-HS	Not examined	Not examined	scaffold1495_cov58	603584-604559;606481-606650	603027-603583	606654-607171	forward	0.758333	0.000881944	0.45499	0.000969444	0.526154	0.000883333	HDR/notHDR
XP_005463427.1 bone morphogenetic protein receptor type-2 [Oreochromis niloticus]	ENSONIG00000005789	HC-HS	Not examined	Not examined	scaffold1508_cov52	531326-531636;531971-533006;533147-533350;533435-533536;533617-533696;533789-533879;533966-534158;534311-534447;534586-534722;534817-534964;535054-535214;535814-535928;537972-538275;547561-547687;549153-549353;549450-549645	557168-557375	527255-531318	reverse	0.82	0.000341667	0.533333	0.000698611	0.604396	0.00065	HDR/HDR
XP_003453926.1 TGF-beta receptor type-2-like isoform X1 [Oreochromis niloticus]	ENSONIG00000013839	HC-HS	Not examined	Not examined	scaffold1534_cov57	374793-374877;385445-385583;385704-385894;402029-402345;402422-402670;402764-402877;403544-403681;405571-405712;412009-412136;413604-413861	374630-374792	413865-414755	forward	0.922078	0.000775	0.25	0.000798611	0.514754	0.00110417	HDR/HDR
XP_005474744.1 cGMP-inhibited 3',5'-cyclic phosphodiesterase A isoform X1 [Oreochromis niloticus]	pde3a	HC-HS	Not examined	Not examined	scaffold1541_cov59	2053511-2053821;2054608-2054857;2058400-2058561;2059201-2059404;2060372-2060571;2061185-2061292;2062170-2062281;2062530-2062667;2064757-2064953;2065628-2065704;2065945-2066188;2066306-2066421;2066495-2066640;2071565-2071810;2114695-2115600	2115601-2117051;2117053-2117492;2117495-2118055	2047267-2049252;2049296-2053507	reverse	0.875472	0.00127222	0.334498	0.00117083	0.428188	0.00138611	HDR/HDR
XP_004538447.1 lysophosphatidic acid receptor 1 [Maylandia zebra]	lpar1	HC-HS	Not examined	Not examined	scaffold1553_cov63	418945-419264;432547-433285	456182-456621	415243-417882;417952-418941	reverse	0.816216	0.00106389	0.129771	0.00085	0.588571	0.00120833	HDR/HDR
XP_013120410.1 protein phosphatase 1 regulatory subunit 29 [Oreochromis niloticus]	elfn2a	HC-HS	Not examined	Not examined	scaffold1569_cov60	423670-423867;424400-424549;425281-426272;426692-428303	423344-423669	428307-429932;429937-433437;433489-434087;434139-436738;436769-436822;438020-442407;442513-443815	forward	0.819549	0.000605556	0.4	0.000483333	0.66625	0.000669444	notHDR/HDR
XP_019206539.1 potassium/sodium hyperpolarization-activated cyclic nucleotide-gated channel 2 isoform X1 [Oreochromis niloticus]	hcn3	HC-HS	Not examined	Not examined	scaffold16686_cov58	472055-472506;478125-478554;478647-478808;479987-480205;480664-480810;482167-482407;482591-482790	469256-469424;469509-469818;470371-470426;470534-470648;470761-471098;471274-472052	482794-483043;483156-484132	forward	0.76	0.0010375	0.220896	0.000980556	0.670175	0.000941667	HDR/notHDR
XP_003447262.1 transmembrane protein 268 isoform X1 [Oreochromis niloticus]	ENSONIG00000013498	HC-HS	after LV	all	scaffold17859_cov58	1075863-1076021;1077160-1077366;1077550-1077639;1078370-1078480;1078566-1078718;1080072-1080179;1080256-1080350;1083671-1083803	1086459-1086636	1074887-1075859	reverse	0.798118	0.00169167	0.261117	0.00154444	0.560173	0.00128889	HDR/notHDR
XP_025757802.1 sialidase-1 isoform X1 [Oreochromis niloticus]	neu1 (1 of many)	HC-HS	after LV	all	scaffold17859_cov58	1092280-1092363;1092982-1093038;1103014-1103245;1103580-1103839;1106877-1107059;1109863-1110082;1110867-1111084	None	1111088-1111429;1111492-1112176	forward	0.798118	0.00169167	0.261117	0.00154444	0.560173	0.00128889	HDR/notHDR
XP_005470732.1 multiple epidermal growth factor-like domains protein 11 isoform X1 [Oreochromis niloticus]	megf11	HC-HS	Not examined	Not examined	scaffold178_cov58	1149973-1150145;1150391-1150603;1151300-1151344;1152780-1152843;1152934-1153103;1153247-1153483;1153587-1153715;1153853-1153981;1154622-1154750;1155357-1155475;1157433-1157571;1158875-1159021;1161818-1161920;1162047-1162210;1164777-1164897;1170550-1170724;1171204-1171416;1179545-1179681;1180078-1180198;1180339-1180585;1202401-1202493;1206671-1206771;1207152-1207253;1208491-1208591	1211714-1211847	1148198-1149969	reverse	0.88	0.00141806	0.466284	0.00136389	0.497351	0.00133194	notHDR/HDR
XP_005470751.1 endonuclease 8-like 1 isoform X1 [Oreochromis niloticus]	neil1	HC-HS	after LV	all	scaffold178_cov58	927306-927533;927860-927930;928012-928039;928122-928243;928317-928413;929737-929842;930303-930422;930510-930964	931374-931828	927127-927218	reverse	0.829219	0.00153472	0.288748	0.00163056	0.614925	0.00157778	HDR/HDR
XP_003440488.2 COMM domain-containing protein 4 [Oreochromis niloticus]	commd4	HC-HS	after LV	all	scaffold178_cov58	932308-932345;932439-932615;932718-932798;933970-934089;936151-936190;936286-936351;936455-936526;936783-936821;936826-936897;936899-936952	None	931977-932304	reverse	0.829219	0.00154167	0.288748	0.00163056	0.614925	0.00175139	HDR/HDR
XP_003455585.1 RING finger protein 175 [Oreochromis niloticus]	rnf175	HC-HS	after LV	all	scaffold179_cov57	34925-34988;35317-35418;36088-36221;36526-36646;39686-39793;40289-40443;43811-43957	44544-44803	None	reverse	0.84	0.003425	0.2	0.002725	0.747826	0.003125	notHDR/HDR
XP_019208595.1 LOW QUALITY PROTEIN: ras-associated and pleckstrin homology domains-containing protein 1 [Oreochromis niloticus]	wu:fj59g11	HC-HS	Not examined	Not examined	scaffold18440_cov54	50513-52870;55872-56002;57153-57273;57997-58095;58206-58316;58393-58536;58668-58733;59235-59356;62860-62944;63037-63111;64724-64801;72214-72384;73219-73374;74361-74603;74692-74831;75242-75350;75441-75575;87029-87109	93288-93348;125842-126105	46851-48487;48976-49266;49286-49599;49611-50509	reverse	0.909091	0.000983333	0.295291	0.00124306	0.769231	0.00123333	HDR/HDR
XP_003453258.1 cathepsin L1 isoform X1 [Oreochromis niloticus]	ctsl.1 (1 of many)	HC-HS	before LT	CDS (aa)	scaffold187_cov58	857090-857186;857362-857467;857582-857747;859118-859309;859406-859603;859752-859894;860085-860205	860445-860563	None	reverse	0.766128	0.00342361	0.364132	0.00299583	0.25623	0.00241667	HDR/notHDR
XP_024661213.1 fer-1-like protein 6 isoform X1 [Maylandia zebra]	fer1l6	HC-HS	after LV	all	scaffold18809_cov54	287366-287543;288489-288589;288684-288841;290022-290142;290250-290370;290662-290760;290846-290934;291050-291192;291584-291738;291976-292146;292221-292348;294247-294387;294480-294608;294747-294838;295338-295382;301001-301043;301143-301265;301355-301506;302060-302285;309449-309547;309673-309735;309841-309948;310025-310174;310282-310416;311324-311448;315028-315199;315298-315450;315720-315839;316167-…	348654-348683	286336-287362	reverse	0.909091	0.00105	0.7	0.000825	0.775	0.000716667	HDR/HDR
XP_012780234.1 tubulin polyglutamylase TTLL4 isoform X1 [Maylandia zebra]	ttll4	HC-HS	Not examined	Not examined	scaffold18809_cov54	379188-379338;379459-379529;379619-379686;380736-380946;381162-381258;381348-381485;381566-381700;382180-382278;382606-382728;382818-382946;383033-383115;385099-385293;385380-385456;385763-385895;391794-391893;392956-393010;393153-393223;393302-393452;395395-395857;396762-397277	397278-397807;398807-398927	378712-379184	reverse	0.857053	0.000872222	0.564151	0.000658333	0.63831	0.000690278	notHDR/HDR
XP_019208624.1 kalirin isoform X1 [Oreochromis niloticus]	kalrna	HC-HS	Not examined	Not examined	scaffold18809_cov54	455825-456370;456465-456603;456977-457125;457545-457596;457679-457757;458339-458500;458577-458708;458792-458913;459804-460006;460642-460704;466607-466769;469318-469589;470733-470944;471411-471582;471988-472173;472283-472360;472459-472509;473143-473235;473440-473526;473629-473698;473773-473876;473985-474051;474940-475058;476617-476712;477193-477336;478266-478351;479504-479707;491710-491877;492324-…	None	452579-454474;454572-455820	reverse	0.831579	0.000859722	0.404027	0.000758333	0.52	0.000918056	HDR/HDR
XP_004561459.2 delta and Notch-like epidermal growth factor-related receptor [Maylandia zebra]	dner	HC-HS	Not examined	Not examined	scaffold1890_cov57	772997-773105;773828-774074;777485-777616;777786-777895;777990-778116;783755-783988;793611-793724;796196-796349;797132-797280;800346-800509;807162-807259;807346-807690;846251-846595	846596-846880	771768-772993	reverse	0.836066	0.000758333	0.741463	0.000852778	0.492308	0.000836111	HDR/HDR
XP_003446037.1 serine/threonine-protein kinase pim-2 [Oreochromis niloticus]	pim2	HC-HS	after LV	all	scaffold1963_cov56	1043990-1044047;1044531-1044631;1044745-1044795;1045328-1045536;1045636-1045805;1045901-1046077;1046198-1046367	1043735-1043866	1046371-1046879;1046986-1047193	forward	0.886957	0.00192222	0.539024	0.00186528	0.471698	0.00159306	HDR/HDR
XP_005477906.1 UDP-galactose translocator isoform X1 [Oreochromis niloticus]	slc35a2	HC-HS	before HB	gene region (nucleotide)	scaffold1963_cov56	1050051-1050114;1051586-1051768;1052434-1052585;1053028-1053150;1053485-1054068;1054654-1054699	1049732-1050050	1054703-1055385;1055414-1056872;1057181-1058455	forward	0.886957	0.00192222	0.539024	0.00186528	0.471698	0.00159306	HDR/HDR
XP_004563885.1 transcription intermediary factor 1-alpha isoform X1 [Maylandia zebra]	ENSMZEG00005010316	HC-HS	Not examined	Not examined	scaffold1965_cov58	478499-478769;479007-479125;479571-479718;479901-480033;480316-480432;480543-480657;480870-481016;481195-481309;482299-482666;483238-483375;483460-483565;483682-483736;483875-484007;486587-486933;487192-487321;488907-488981;489385-489540;489637-489906	478170-478498	489910-492331	forward	0.763158	0.00105139	0.0931818	0.000788889	0.484337	0.000977778	HDR/notHDR
XP_004563882.2 fibulin-1 isoform X1 [Maylandia zebra]	fbln1	HC-HS	Not examined	Not examined	scaffold1965_cov58	493750-493804;497766-497874;499498-499627;502773-502914;503368-503427;503518-503604;503779-503916;504017-504154;504900-505043;505142-505267;505446-505571;506329-506448;506916-507047;507164-507287;511840-511985;513692-513832;524867-525003	493225-493749	525007-525430	forward	0.763158	0.000869444	0.116216	0.000936111	0.484337	0.00095	HDR/notHDR
XP_012778863.1 magnesium transporter protein 1 isoform X1 [Maylandia zebra]	magt1	HC-HS	Not examined	Not examined	scaffold1980_cov55	483945-484040;484462-484631;484713-484830;485293-485433;485576-485716;488442-488531;489024-489087;490931-491005;491308-491411	483727-483944	491518-492630	forward	0.821176	0.00138194	0.162327	0.00107361	0.688889	0.00153056	HDR/HDR
XP_004566674.2 immunoglobulin-binding protein 1 [Maylandia zebra]	igbp1	HC-HS	Not examined	Not examined	scaffold1980_cov55	493402-493878;495462-495794;499218-499487	None	499491-499793	forward	0.821176	0.00124444	0.162327	0.00107361	0.62807	0.00133889	HDR/HDR
XP_003457382.1 uncharacterized protein LOC100689803 [Oreochromis niloticus]	ENSMZEG00005004318	HC-HS	Not examined	Not examined	scaffold1981_cov54	208759-208896;208899-209136;209344-209515;210214-210328;210331-210391;210471-210508;210510-210556;211386-211539	None	211543-211964;212529-212793	forward	0.82	0.000294444	0.4	0.000144444	0.513684	0.000272222	HDR/HDR
XP_013120857.1 poly [ADP-ribose] polymerase 4 isoform X1 [Oreochromis niloticus]	parp4	HC-HS	after LV	all	scaffold1981_cov54	34398-34602;34832-34964;36099-36201;37487-37556;37646-39042;39771-39902;39996-40091;44055-44135;44261-44341;57082-57249;57360-57459;57884-58071;62891-62961;63238-63427;63512-63649;64437-64518;64689-64735;64816-64980;65143-65229;65830-65961;66049-66191;67008-67149;67307-67490;68056-68154;72944-73075;75527-75678;76520-76687;76818-76955;77605-77763;78499-78603;78698-78776;79639-79732;81804-82038;830…	83431-83517	33778-33977;34014-34394	reverse	0.82	0.00116667	0.405286	0.000983333	0.446707	0.000677778	HDR/HDR
XP_005475210.1 contactin-associated protein-like 5 [Oreochromis niloticus]	cntnap5a	HC-HS	before LT	CDS (nucleotide)	scaffold1981_cov54	567718-567790;594407-594517;597927-598120;614220-614367;632954-633157;633501-633685;639226-639369;644765-645036;648374-648513;648630-648795;652735-652841;656711-656830;660518-660718;665888-666044;667397-667524;668309-668479;669976-670194;674677-674916;678167-678392;694034-694163;697969-698056;698143-698337;699450-699524;701589-701782	567234-567717	701791-702703;702823-702959;702997-703444;703449-704349	forward	0.848889	0.0015125	0.804167	0.00125417	0.609816	0.00115278	HDR/HDR
XP_003454116.1 hematopoietically-expressed homeobox protein HHEX [Oreochromis niloticus]	ENSONIG00000007247	HC-HS	Not examined	Not examined	scaffold2029_cov53	385748-385993;386090-386140;386632-386810;390878-391268	391269-391718	385231-385744	reverse	0.861538	0.000619444	0.161062	0.000430556	0.552727	0.000461111	HDR/HDR
XP_024655222.1 GTPase IMAP family member 8 [Maylandia zebra]	ENSMZEG00005021247	HC-HS	Not examined	Not examined	scaffold2083_cov53	11470-14222;14305-14337;14989-15226	None	11142-11466	reverse	0.82	0.001025	0.2	0.000658333	0.45	0.00100972	HDR/HDR
XP_025760255.1 immunoglobulin gamma-1 heavy chain-like [Oreochromis niloticus]	ENSMZEG00005009915	HC-HS	Not examined	Not examined	scaffold2153_cov59	342372-342417;345488-345797;350204-350277;485439-485762;486793-487127	None	487136-487343	forward	1	0.00330833	0.55806	0.00240833	0.905263	0.00296667	HDR/HDR
XP_024656260.1 LOW QUALITY PROTEIN: Ig mu chain C region secreted form [Maylandia zebra]	ENSMZEG00005012699	HC-HS	Not examined	Not examined	scaffold2153_cov59	510001-510004;522230-522283;522386-522700;522910-523203;523285-523599;523714-523998;524163-524501;524595-524912;525026-525313;525482-525639	None	526602-526704	forward	0.927937	0.00330833	0.387234	0.00237778	0.722148	0.00301667	HDR/HDR
XP_003452854.1 beta-galactoside-binding lectin [Oreochromis niloticus]	ENSONIG00000002099	HC-HS	Not examined	Not examined	scaffold2153_cov59	922081-922169;922989-923160;923342-923485	921520-921685	923583-923783	forward	0.882353	0.000522222	0.2	0.000748611	0.541104	0.00075	HDR/HDR
XP_004546571.2 zinc finger homeobox protein 4 [Maylandia zebra]	zfhx4	HC-HS	Not examined	Not examined	scaffold2166_cov57	4375727-4377294;4377830-4383244;4383404-4383524;4383819-4384019;4385109-4385242;4391696-4391794;4411027-4411261;4426819-4427360;4429012-4429306;4429649-4429861;4430233-4432722	4432723-4432768;4454190-4454565	4372933-4375723	reverse	0.816327	0.000894444	0.537931	0.000873611	0.626519	0.000852778	HDR/HDR
XP_005452477.2 5'-3' exoribonuclease 2 [Oreochromis niloticus]	xrn2	HC-HS	after LV	all	scaffold2177_cov60	489842-489916;490926-491053;491303-491414;491559-491670;492373-492431;492539-492628;492797-492869;493575-493625;493789-493946;494543-494617;495139-495272;496433-496490;496686-496793;496922-496966;497540-497671;498296-498340;502730-502824;505663-505798;511358-511465;512157-512246;512359-512431;512809-512892;513426-513523;515503-515582;515712-515768;517128-517196;518320-518448;521196-521314;531782-…	489688-489841	536306-536572	forward	0.89675	0.00172222	0.548289	0.00120139	0.690066	0.00184306	HDR/HDR
XP_013120013.1 uncharacterized protein F13E9.13, mitochondrial isoform X1 [Oreochromis niloticus]	zgc:162297	HC-HS	Not examined	Not examined	scaffold218_cov51	1612054-1612238;1612412-1612575;1613488-1613570;1613659-1613839;1613927-1614077;1614556-1614683;1616564-1616751	1611990-1612052	1616755-1616853	forward	0.874242	0.001175	0.566667	0.000444444	0.773887	0.000969444	HDR/HDR
XP_003437656.2 tumor protein p53-inducible nuclear protein 2 [Oreochromis niloticus]	si:ch211-260e23.9	HC-HS	Not examined	Not examined	scaffold218_cov51	1617198-1617423;1617542-1617686;1617761-1617894;1618434-1618498	1618499-1618578	1616788-1617194	reverse	0.874242	0.001175	0.446154	0.000444444	0.773887	0.000969444	HDR/HDR
XP_003437654.2 LOW QUALITY PROTEIN: protein C19orf12 homolog [Oreochromis niloticus]	C19orf12 (1 of many)	HC-HS	Not examined	Not examined	scaffold218_cov51	1621044-1621203;1622151-1622413	1619683-1619887;1619889-1619921	1622417-1622859	forward	0.874242	0.001175	0.446154	0.000444444	0.773887	0.000969444	HDR/HDR
XP_004555126.1 zinc finger protein GLIS1 isoform X1 [Maylandia zebra]	glis1b	HC-HS	after LV	all	scaffold2195_cov58	25862-25995;26097-26252;27075-27205;35614-35782;39656-39797;44386-44496;48384-48545;68102-69611;70847-71039;101026-101302	101303-101336;101434-101676	24726-25858	reverse	0.815873	0.00182778	0.398985	0.0015625	0.507097	0.00130278	HDR/HDR
XP_005461064.1 chordin isoform X1 [Oreochromis niloticus]	chrd	HC-HS	Not examined	Not examined	scaffold22275_cov58	442469-442613;444727-444830;444955-445081;447308-447454;447562-447679;447976-448063;448972-449113;449358-449495;449607-449689;451331-451478;452622-452728;453053-453332;453424-453659;453756-453869;454518-454715;454850-454943;455064-455120;455689-455792;456021-456284;456953-457046;457266-457330	441971-442466	457334-458140	forward	0.909302	0.000716667	0.325991	0.000630556	0.430928	0.000808333	notHDR/HDR
XP_019200966.1 endothelin-converting enzyme-like 1 isoform X1 [Oreochromis niloticus]	ecel1	HC-HS	Not examined	Not examined	scaffold22275_cov58	56153-56276;56489-56565;59603-59698;60286-60351;61494-61642;62134-62201;65433-65484;71906-71964;72959-73062;76128-76202;76790-76888;80420-80642;97599-97723;101084-101176;101264-101374;101855-101923;102867-103724	105465-105703;113515-113716	54709-56149	reverse	0.888235	0.000666667	0.495798	0.00100278	0.555556	0.001075	HDR/HDR
XP_019214673.1 centromere protein P [Oreochromis niloticus]	cenpp	HC-HS	Not examined	Not examined	scaffold2254_cov61	3587909-3588063;3588138-3588292;3588753-3588841;3594689-3594777;3606782-3606878;3708132-3708393;3708803-3708930	None	3708934-3709549	forward	0.909091	0.00127778	0.628319	0.001	0.562162	0.00119444	HDR/HDR
NP_001266533.1 asporin precursor [Oreochromis niloticus]	aspn	HC-HS	Not examined	Not examined	scaffold2254_cov61	3664803-3664997;3666440-3666578;3667007-3667100;3667358-3667468;3668705-3668918;3670902-3671014;3672250-3672487	3674771-3674929;3674968-3675141	3664698-3664787	reverse	0.869565	0.00127778	0.628319	0.000947222	0.54	0.00115833	HDR/HDR
XP_025762892.1 transcriptional enhancer factor TEF-5 isoform X1 [Oreochromis niloticus]	tead3b	HC-HS	Not examined	Not examined	scaffold2254_cov61	464185-464308;472625-472689;473281-473343;473476-473559;476442-476567;476670-476713;476899-476955;477370-477434;477531-477667;477855-478028;478337-478480;478580-478732;478889-478999	451552-451733;452080-452227;464052-464184	479003-480075	forward	0.797309	0.0011	0.334975	0.000963889	0.66359	0.000893056	HDR/notHDR
XP_005473467.1 CAP-Gly domain-containing linker protein 1 isoform X1 [Oreochromis niloticus]	clip1a	HC-HS	Not examined	Not examined	scaffold2271_cov59	1059622-1059712;1060307-1060842;1061520-1061644;1061739-1061955;1062066-1062263;1062351-1062442;1062656-1062716;1064906-1065010;1066183-1067091;1067250-1067366;1067662-1067719;1067869-1067952;1068121-1068277;1068434-1068599;1069013-1069228;1070773-1073217;1073868-1074005;1074154-1074260;1074427-1074547;1074656-1074708;1077233-1077350;1077866-1077998;1078536-1078588;1079732-1079859;1080134-1080359	1055789-1056041;1059407-1059621	1080363-1080700	forward	0.757692	0.00134722	0.554286	0.00124444	0.364103	0.00112361	HDR/notHDR
XP_019215360.1 calcium/calmodulin-dependent protein kinase type II delta 2 chain isoform X1 [Oreochromis niloticus]	camk2d2	HC-HS	Not examined	Not examined	scaffold2371_cov59	1164074-1164300;1166112-1166206;1168577-1168652;1169941-1170001;1170278-1170322;1171730-1171789;1173172-1173212;1175450-1175492;1175755-1175838;1176033-1176155;1176533-1176627;1176852-1176935;1177528-1177630;1179188-1179260;1179790-1179855;1180948-1181002;1184004-1184063;1201396-1201490;1204429-1204490	1204491-1204875	1159423-1161862	reverse	0.909677	0.000934722	0.283258	0.00116111	0.533333	0.00111667	HDR/HDR
XP_004564325.1 permeability factor 2 isoform X1 [Maylandia zebra]	cxcl8a	HC-HS	Not examined	Not examined	scaffold2371_cov59	1208581-1208665;1208794-1208911;1209044-1209110	1209111-1209441	1208095-1208429	reverse	0.814545	0.000918056	0.219077	0.00116111	0.381152	0.00111667	HDR/HDR
XP_025755517.1 beta-1,3-galactosyltransferase 2 [Oreochromis niloticus]	b3galt2	HC-HS	Not examined	Not examined	scaffold24402_cov61	338598-339926	339927-340127;349253-350077	337820-338594	reverse	0.979592	0.000483333	0.3	0.000208333	0.773913	0.000494444	HDR/HDR
XP_019209583.1 uncharacterized protein LOC106098986 [Oreochromis niloticus]	ENSONIG00000007830	HC-HS	after LV	all	scaffold24640_cov59	3318-3595;4178-4271;6182-6292;8295-8486;11204-11394;11579-11759	11760-11873	None	reverse	0.924242	0.00154167	0.240678	0.000641667	0.771429	0.00145	HDR/HDR
XP_003447407.2 heparan-sulfate 6-O-sulfotransferase 3 [Oreochromis niloticus]	hs6st3b	HC-HS	after LV	all	scaffold2496_cov61	812962-813509;885503-886268	812228-812960	886271-888264	forward	0.815652	0.00163194	0.324835	0.0011125	0.649778	0.00132083	HDR/HDR
XP_003442370.1 dual specificity protein phosphatase 22-A [Oreochromis niloticus]	dusp22a	HC-HS	after LV	all	scaffold2497_cov59	1420176-1420265;1421627-1421676;1424554-1424628;1424840-1425011;1434860-1435054	1418064-1418729	1435058-1436313	forward	0.781818	0.000938889	0.331959	0.000488889	0.770992	0.000805556	HDR/HDR
XP_005472359.1 polypeptide N-acetylgalactosaminyltransferase 10 [Oreochromis niloticus]	GALNT10 (1 of many)	HC-HS	after LV	all	scaffold2518_cov62	368-552;35266-35432;43763-43901;44881-44983;77692-77850	77851-78868;79033-79077	None	reverse	0.804494	0.00158056	0.293299	0.00175417	0.482597	0.0013375	HDR/notHDR
XP_005466058.1 GPI mannosyltransferase 1 isoform X1 [Oreochromis niloticus]	pigm	HC-HS	Not examined	Not examined	scaffold2654_cov58	131180-131344;132152-132253;132350-132504;132725-132828;133086-133335;133419-133545;133682-133855;134679-134849	134850-135152	129287-131176	reverse	0.808511	0.000966667	0.320976	0.000951389	0.403774	0.000975	HDR/notHDR
XP_005466057.1 leukocyte elastase inhibitor isoform X1 [Oreochromis niloticus]	ENSONIG00000017964	HC-HS	Not examined	Not examined	scaffold2654_cov58	136243-136466;136615-136795;136888-136977;137782-137859;138548-138690;138876-138993;139165-139305;140041-140139;143757-143933	144435-144590	135588-136234	reverse	0.808511	0.000966667	0.320976	0.000951389	0.403774	0.000975	HDR/notHDR
XP_003441356.2 G-protein coupled receptor 84 [Oreochromis niloticus]	gpr84	HC-HS	Not examined	Not examined	scaffold27204_cov59	184606-185826	183550-183846	185830-186074	forward	0.843558	0.00192778	0.497903	0.00164028	0.563473	0.00104028	HDR/HDR
XP_019217511.1 heat shock factor protein 4 [Oreochromis niloticus]	hsf4	HC-HS	Not examined	Not examined	scaffold27221_cov54	77891-78016;80480-80588;80721-80848;81590-81714;83818-83893;84691-84758;86444-86543;88598-88755;88834-89064;89167-89284;90408-90473;93091-93147	70332-70378;72691-72878;73241-73948;75826-76712;76765-76869;76916-77454;77587-77890	94647-86276;96334-96758	forward	0.82	0.000333333	0.566337	0.000383333	0.52	0.000225	HDR/HDR
XP_013127976.1 cadherin-13 isoform X1 [Oreochromis niloticus]	cdh13	HC-HS	Not examined	Not examined	scaffold2788_cov56	555934-555978;657361-657481;690065-690276;712879-712986;728983-729135;762018-762162;813414-813592;858069-858209;872356-872538;872637-872890;895229-895371;914487-914720;921109-921335	555673-555931	933523-935123	forward	0.822485	0.00144444	0.355429	0.0009625	0.641463	0.00150417	notHDR/HDR
XP_003446513.1 carnitine O-palmitoyltransferase 1, liver isoform [Oreochromis niloticus]	cpt1cb	HC-HS	Not examined	Not examined	scaffold29871_cov59	549816-549956;559679-559818;562999-563176;564042-564143;564270-564407;565657-565734;566036-566143;567846-567933;568323-568518;570184-570372;574157-574262;576996-577112;588854-589018;589898-590026;590580-590735;592598-592711;592822-592914;596135-596260	544274-544385	596274-596814;596881-597995;598334-598538	forward	0.8	0.000754167	0.423747	0.0009375	0.457895	0.000969444	HDR/notHDR
XP_003446509.2 N-acetylglutamate synthase, mitochondrial [Oreochromis niloticus]	nags	HC-HS	Not examined	Not examined	scaffold29871_cov59	71043-71217;71463-71645;72635-72766;74494-74533;74699-74939;74983-75196;76950-77230;77716-78117;78120-78206	78207-78324	70469-71039	reverse	0.909091	0.000833333	0.718182	0.000458333	0.384615	0.000516667	HDR/HDR
XP_013122246.1 LIM domain-binding protein 3 isoform X1 [Oreochromis niloticus]	ldb3a	HC-HS	Not examined	Not examined	scaffold2997_cov52	1755468-1755563;1765893-1766044;1768356-1768425;1771452-1771474;1774259-1774447;1776349-1776516;1779862-1779957;1781773-1782041;1782119-1782512;1782696-1782876;1783022-1783142;1783478-1783593;1783702-1783788	1755199-1755286;1755362-1755467	1783744-1785252;1786153-1787639;1787746-1788240	forward	0.909091	0.00025	0.472727	0.000318056	0.727273	0.000416667	HDR/HDR
XP_003455037.1 PDZ domain-containing protein 8 isoform X1 [Oreochromis niloticus]	pdzd8	HC-HS	Not examined	Not examined	scaffold2997_cov52	582025-584369;584469-584631;608129-608231;610682-610807;621993-622873	622874-623240	580668-581047;581054-582013	reverse	0.85	0.000355556	0.366667	0.000379167	0.454545	0.000388889	HDR/HDR
XP_025753596.1 fibroblast growth factor 8 isoform X1 [Oreochromis niloticus]	fgf8a	HC-HS	Not examined	Not examined	scaffold2997_cov52	883032-883103;884644-884824;886564-886670;892239-892502	882931-883031	892547-893432	forward	0.82	0.000236111	0.116981	0.000234722	0.625	0.000236111	notHDR/HDR
XP_004560758.1 glutamate receptor ionotropic, NMDA 2A [Maylandia zebra]	grin2aa	HC-HS	Not examined	Not examined	scaffold3071_cov58	303916-305844;307568-307806;310485-310582;311296-311385;316452-316612;323661-323890;324220-324345;325374-325527;326946-327117;331040-331242;339319-339433;350122-350550;354155-354321;446181-446678	299943-303912	457351-457731	reverse	0.766667	0.00130139	0.359847	0.000955556	0.498182	0.000979167	HDR/notHDR
XP_003441422.2 matrix remodeling-associated protein 8 [Oreochromis niloticus]	ENSONIG00000019318	HC-HS	Not examined	Not examined	scaffold3273_cov57	2027295-2027346;2027969-2028307;2029052-2029153;2029245-2029378;2030907-2031086;2033827-2033968;2036146-2036304;2036399-2036423;2036503-2036767	2027070-2027294	2036852-2038074;2038127-2039248	forward	0.809091	0.000572222	0.44127	0.000601389	0.287179	0.000583333	HDR/notHDR
XP_005469396.2 period circadian protein homolog 3 isoform X1 [Oreochromis niloticus]	per3	HC-HS	after LV	all	scaffold3273_cov57	2041012-2041095;2041100-2041141;2041225-2041375;2044212-2044225;2044227-2044272;2044570-2044756;2045002-2045188;2045296-2046158;2047168-2047419;2047593-2047757;2047877-2048016;2048125-2048236;2048331-2048439;2048566-2048694;2048998-2049106;2049280-2049436;2051007-2051113;2051201-2051279;2051455-2051603;2052332-2052383;2052555-2052753;2053047-2053165;2053272-2053432;2053857-2054143	2054144-2054286;2060767-2060949	2039486-2040072;2040111-2041009	reverse	0.809091	0.000572222	0.6	0.000601389	0.251429	0.000583333	HDR/notHDR
XP_005474285.1 SH3 and PX domain-containing protein 2A isoform X1 [Oreochromis niloticus]	ENSONIG00000000407	HC-HS	after LV	all	scaffold3277_cov60	1855777-1857702;1857859-1857978;1858880-1858929;1859079-1859407;1859495-1859612;1862233-1862316;1864658-1864771;1878419-1878582;1893757-1893848;1894610-1894686;1895322-1895397;1904769-1904849;1915057-1915128	1915129-1915463	1854763-1855773	reverse	0.930769	0.001225	0.321973	0.00107083	0.766667	0.001025	HDR/HDR
XP_003438421.1 N-acetyllactosaminide beta-1,3-N-acetylglucosaminyltransferase 3-like [Oreochromis niloticus]	ENSONIG00000000406	HC-HS	Not examined	Not examined	scaffold3277_cov60	1912058-1913179	None	1913183-1913750	forward	0.930769	0.001225	0.321973	0.000701389	0.766667	0.00101667	HDR/HDR
XP_025763589.1 LOW QUALITY PROTEIN: nucleus accumbens-associated protein 1 [Oreochromis niloticus]	nacc1b	HC-HS	Not examined	Not examined	scaffold3344_cov58	19131-19363;32615-32765;34792-35034;36769-36990;39917-40376;41082-41385;41544-41638;42412-42737	None	42741-45082;45217-45300;45367-49772;49782-55617	forward	0.896774	0.000275	0.483871	0.000266667	0.571429	0.0002625	notHDR/HDR
XP_013132300.1 syntaxin-10 [Oreochromis niloticus]	stx10	HC-HS	Not examined	Not examined	scaffold3344_cov58	60406-60479;61085-61179;61879-61985;63349-63450;66697-66759;69081-69175;69804-69897;70757-70831	71376-71479	57778-60402	reverse	0.896774	0.000283333	0.4	0.000290278	0.624645	0.000359722	notHDR/HDR
XP_005464274.1 contactin-associated protein-like 4 isoform X1 [Oreochromis niloticus]	ENSONIG00000008317	HC-HS	Not examined	Not examined	scaffold3398_cov58	62273-62354;83287-83397;100914-101107;104583-104730;105995-106201;119046-119221;119626-119772;122846-123113;124190-124339;127575-127746;136868-136974;140591-140710;140859-141059;141681-141843;143117-143244;143873-144043;145891-146109;154365-154604;158485-158709;164448-164581;165288-165375;170083-170298;170735-170806;171585-171778	61847-62272	171782-172461	forward	0.79021	0.00134861	0.461176	0.0014125	0.537304	0.0014125	HDR/notHDR
XP_005462918.1 transmembrane protein 187 [Oreochromis niloticus]	tmem187	HC-HS	Not examined	Not examined	scaffold3403_cov50	7883-8665	4616-4653;4724-4922;5220-5827;7354-7876	8716-8946	forward	0.888	0.000441667	0.353846	0.000319444	0.386667	0.000266667	HDR/HDR
XP_003444111.1 protein FAM92A [Oreochromis niloticus]	fam92a1	HC-HS	after LV	all	scaffold3438_cov58	135937-136203;136305-136373;137863-137964;138404-138508;139827-139940;143757-143876;145366-145482	135236-135384	145488-145756	forward	0.751838	0.00184028	0.288016	0.0011	0.481649	0.00134722	HDR/notHDR
XP_004564224.1 visual pigment-like receptor peropsin [Maylandia zebra]	rrh	HC-HS	Not examined	Not examined	scaffold3589_cov57	952959-953070;954750-954940;961201-961300;969841-969994;972580-972748;973140-973318;973515-973617	952806-952958	973621-974064	forward	0.857143	0.000516667	0.158333	0.000454167	0.607018	0.000616667	HDR/HDR
XP_005473074.1 RING finger protein 10 isoform X1 [Oreochromis niloticus]	rnf10	HC-HS	Not examined	Not examined	scaffold3657_cov56	1041106-1041176;1041296-1041455;1042013-1042081;1042164-1042249;1042388-1042525;1042609-1042710;1042797-1042914;1043008-1043141;1043250-1043490;1043614-1043739;1043968-1044156;1044245-1044368;1044650-1044834;1044939-1045029;1045112-1045317;1045429-1045613;1046239-1046401	1046402-1046805	1040229-1041102	reverse	0.833333	0.00103472	0.10411	0.000794444	0.717647	0.00100694	notHDR/HDR
XP_019221041.1 ribonuclease P/MRP protein subunit POP5 [Oreochromis niloticus]	pop5	HC-HS	Not examined	Not examined	scaffold3657_cov56	1050279-1050385;1050639-1050722;1052490-1052639;1052914-1053076	1053153-1053258	1049829-1050275	reverse	0.833333	0.000726389	0.10411	0.000626389	0.717647	0.000668056	notHDR/HDR
XP_003445716.1 protein unc-119 homolog B [Oreochromis niloticus]	unc119b	HC-HS	Not examined	Not examined	scaffold3657_cov56	1053612-1053846;1057131-1057244;1057739-1057847;1057941-1058113;1058198-1058307	1053574-1053610	1058332-1060290	forward	0.833333	0.000726389	0.10411	0.000752778	0.717647	0.000668056	notHDR/HDR
XP_025766405.1 brain-specific homeobox/POU domain protein 3 [Oreochromis niloticus]	zgc:158291	HC-HS	after LV	all	scaffold3658_cov60	606172-607098;608196-608315	608316-608753	604228-606168	reverse	0.8455	0.00254583	0.230189	0.00170139	0.643839	0.00210278	HDR/HDR
XP_024661749.1 complement factor H-related protein 1 isoform X1 [Maylandia zebra]	ENSMZEG00005007424	HC-HS	Not examined	Not examined	scaffold38151_cov57	6977-7031;7121-7297;8075-8254;23783-23958	6899-6976	None	forward	0.871429	0.000166667	0.6	0.000141667	0.4	6.67e-05	notHDR/HDR
XP_005468626.1 PIH1 domain-containing protein 1 [Oreochromis niloticus]	pih1d1	HC-HS	Not examined	Not examined	scaffold3881_cov57	32855-32935;35349-35406;35536-35724;38214-38275;38431-38512;39759-39855;40171-40258;40901-41077	29978-30041	45763-45836	forward	1	0.000775	0.311111	0.0004	0.869565	0.000558333	HDR/HDR
XP_005463547.1 carboxypeptidase M isoform X1 [Oreochromis niloticus]	cpm	HC-HS	Not examined	Not examined	scaffold3885_cov59	441762-442028;442289-442437;442522-442674;445029-445199;446271-446545;450162-450334;459802-459899;466312-466477	467671-467776	438545-439604	reverse	0.858268	0.000601389	0.554639	0.000652778	0.833333	0.000665278	HDR/HDR
XP_019204594.1 ALK tyrosine kinase receptor isoform X1 [Oreochromis niloticus]	alk	HC-HS	Not examined	Not examined	scaffold4011_cov61	217325-218069;365141-365251;383425-383592;452868-453072;522725-522858;546507-546638;552863-552997;553917-554020;556121-556293;559310-559404;565740-565856;577679-577844;579248-579395;582878-582988;584202-584343;586627-586794;587224-587316;593085-593243;594329-594442;596652-596838;597558-597648;598608-598672;598762-598891;601036-601133;604191-604283;608487-608588;608831-608965;611710-611800;612396-…	216548-217324	613467-614326;614333-615387	forward	0.809032	0.00146944	0.364033	0.0015125	0.568884	0.00142361	HDR/notHDR
XP_013124604.3 uncharacterized protein LOC106097943 [Oreochromis niloticus]	ENSMZEG00005026904	HC-HS	Not examined	Not examined	scaffold4107_cov59	1200520-1200672;1200818-1201291	1201292-1201428	1199504-1200512	reverse	0.923077	0.000752778	0.382609	0.000736111	0.265169	0.000741667	HDR/HDR
XP_004545259.1 60S acidic ribosomal protein P0 [Maylandia zebra]	rplp0	HC-HS	Not examined	Not examined	scaffold4107_cov59	1201919-1201972;1202067-1202242;1202497-1202584;1202845-1202991;1203117-1203302;1203380-1203520;1203645-1203800	1201481-1201567;1201863-1201918	1203804-1203863	forward	0.923077	0.000752778	0.382609	0.000736111	0.265169	0.000798611	HDR/HDR
XP_012772982.2 golgin subfamily A member 7 [Maylandia zebra]	golga7	HC-HS	Not examined	Not examined	scaffold4107_cov59	1204946-1205068;1205153-1205305;1206091-1206192;1208121-1208165	1204413-1204484	1208360-1209136	forward	0.923077	0.000756944	0.382609	0.000625	0.41454	0.000956944	HDR/HDR
XP_024658389.1 alpha-1,3-galactosyltransferase 2 isoform X1 [Maylandia zebra]	A3GALT2	HC-HS	before HB	CDS (aa)	scaffold4123_cov60	279541-279635;285773-285910;286054-286735	272269-272420;279358-279407	286739-287529	forward	1	0.00166667	1	0.001425	0.370732	0.000433333	HDR/HDR
XP_004548660.1 coiled-coil domain-containing protein 30 isoform X1 [Maylandia zebra]	si:dkey-264d12.5	HC-HS	after LV	all	scaffold4123_cov60	288511-288727;288819-288880;289567-289684;289767-289903;290124-290265;290459-290571;290827-290947;291052-291149;294888-294986;295581-295682;298606-298721;299937-300008;303510-303675;304072-304164;304259-304470;304713-304833;304911-305099	309165-309268	288427-288507	reverse	1	0.00166667	1	0.001425	0.373913	0.000838889	HDR/HDR
XP_013128745.1 something about silencing protein 10 [Oreochromis niloticus]	utp3	HC-HS	Not examined	Not examined	scaffold4123_cov60	333728-333832;334273-334329;334418-334474;334567-334684;334772-334840;334932-335053;335133-335285;335386-335457;336064-336104;336184-336280;337830-337967;338147-338277;338760-338823;339542-339649;339787-339873	333271-333450	339877-340046	forward	0.772973	0.000819444	0.573684	0.000748611	0.525	0.000736111	HDR/notHDR
XP_003448427.1 phosphopantothenate--cysteine ligase [Oreochromis niloticus]	ppcs	HC-HS	Not examined	Not examined	scaffold4123_cov60	340279-340602;341536-341639;341723-342254	343620-343758	340049-340275	reverse	0.772973	0.000754167	0.609368	0.000748611	0.571429	0.000670833	HDR/notHDR
XP_005453518.1 forkhead box protein J3 isoform X1 [Oreochromis niloticus]	FOXJ3	HC-HS	after LV	all	scaffold4123_cov60	384010-384330;417291-417365;420495-420578;422096-422197;426049-426177;428075-428249;430077-430580;431907-432008;432562-432753;434608-434709;434853-434962	347279-347636;383836-384009	434966-440838	forward	0.897959	0.000933333	0.673708	0.000859722	0.64	0.000626389	HDR/HDR
XP_013132421.1 low-density lipoprotein receptor-related protein 4 isoform X1 [Oreochromis niloticus]	LRP4	HC-HS	Not examined	Not examined	scaffold4220_cov58	138148-138266;182524-182612;207376-207492;212916-213029;213138-213254;213643-213771;218398-218517;218683-218808;219511-219636;220283-220417;221413-221538;222020-222250;224107-224263;224848-225065;229367-229543;230760-230885;231536-231744;232066-232147;232267-232372;232456-232657;232820-233009;235254-235385;235656-235796;235900-236242;236340-236502;236667-236892;237085-237388;237527-237745;237966-…	137832-138147	242597-245639	forward	0.82	0.0006625	0.475	0.0005875	0.673684	0.000669444	HDR/HDR
XP_025766063.1 phospholipid phosphatase-related protein type 5 isoform X1 [Oreochromis niloticus]	plppr5b	HC-HS	Not examined	Not examined	scaffold4243_cov56	221021-221176;222541-222717;256640-256890;276555-276687;293147-293350	293351-293667;293727-294942	196973-198345;198662-199251	reverse	0.76875	0.000652778	0.515789	0.000663889	0.630769	0.000705556	HDR/notHDR
XP_005450907.1 DNA-binding protein RFX7 isoform X1 [Oreochromis niloticus]	rfx7b	HC-HS	Not examined	Not examined	scaffold430_cov58	104051-107428;107521-107816;108693-108900;108996-109068;110892-110899;110905-111025;111117-111239;111330-111434;111747-111832;113670-113703;115985-116112	116113-116433	101203-104047	reverse	0.766667	0.00127778	0.424896	0.00140417	0.311703	0.00119861	HDR/notHDR
XP_005451006.1 CUGBP Elav-like family member 2 isoform X1 [Oreochromis niloticus]	ENSONIG00000008624	HC-HS	Not examined	Not examined	scaffold430_cov58	1817919-1818043;1819266-1819412;1819560-1819736;1819846-1819974;1820554-1820691;1823229-1823292;1825276-1825437;1827545-1827762;1828184-1828232;1829961-1830043;1833431-1833627;1847284-1847396	1847397-1847506	1813027-1814983;1815099-1815441;1815784-1817069;1817131-1817915	reverse	0.825	0.000527778	0.451562	0.000525	0.5	0.000551389	HDR/HDR
XP_005450905.1 protogenin B isoform X1 [Oreochromis niloticus]	prtgb	HC-HS	after LV	all	scaffold430_cov58	85284-85658;85942-86074;86210-86333;87047-87225;87600-87774;87898-88025;88191-88377;88654-88749;90394-90579;91255-91560;91770-91934;92514-92761;92892-93051;93266-93562;93650-93783;93921-94065;97149-97448;97992-98058	None	83390-85280	reverse	0.766667	0.00204861	0.551134	0.00181389	0.470397	0.0018875	HDR/notHDR
XP_005461914.1 enoyl-CoA delta isomerase 2, mitochondrial isoform X1 [Oreochromis niloticus]	eci2	HC-HS	Not examined	Not examined	scaffold44550_cov48	125174-125326;125781-125924;126335-126424;127227-127347;127598-127700;128019-128358;128566-128664;129534-129637;129907-129965;132482-132537	132538-132687	124761-125170	reverse	0.813445	0.001175	0.56	0.00118472	0.35082	0.00104028	HDR/HDR
XP_005477739.2 LOW QUALITY PROTEIN: AT-rich interactive domain-containing protein 1B [Oreochromis niloticus]	ENSONIG00000008068	HC-HS	Not examined	Not examined	scaffold446_cov55	191211-192992;193219-193349;193642-194368;195109-195184;195295-195414;195525-195657;196481-196650;198820-198961;202716-202938;204010-204225;204773-204967;206799-206902;208399-208523;214972-215112;216023-216344;225082-225255;229043-229129;240465-240762;294759-294863;307615-307794;326266-326469;348370-349617	349618-350335	189832-191207	reverse	0.814545	0.00106111	0.62314	0.00109028	0.628402	0.0009625	HDR/HDR
XP_019204552.1 collagen alpha-1(XII) chain isoform X1 [Oreochromis niloticus]	col12a1a	HC-HS	after LV	all	scaffold446_cov55	755999-756123;757377-757547;758623-758700;758868-759050;759140-759206;759284-759319;759401-759472;760016-760069;760329-760382;761286-761339;761690-761785;762086-762139;762592-762678;763374-763451;763664-763822;767654-767763;768116-768258;768838-768976;769098-769136;769370-769534;769757-769900;770000-770123;770233-770372;770450-770524;770631-770783;770867-770983;771059-771205;771332-771451;772007-…	801674-801974	755316-755995	reverse	0.969697	0.00141667	0.634545	0.00129583	0.47546	0.00131528	HDR/HDR
XP_004538905.1 zinc finger protein 436 [Maylandia zebra]	ENSONIG00000003473	HC-HS	after LV	all	scaffold4490_cov60	716610-716874;717892-718025;718492-718588;718739-719904	715937-716609	719908-720177	forward	0.87451	0.0011875	0.387586	0.00109722	0.493333	0.000893056	HDR/HDR
XP_019213271.1 probable ATP-dependent RNA helicase DHX58 [Oreochromis niloticus]	dhx58	HC-HS	after LV	all	scaffold44_cov60	3338539-3338718;3338804-3338897;3338985-3339172;3339257-3339568;3339679-3339929;3340020-3340205;3340332-3340464;3341442-3341555;3341644-3341834;3341910-3342114	3342571-3344070	3338075-3338535	reverse	0.777778	0.00208056	0.478594	0.00174306	0.539588	0.00206806	HDR/notHDR
XP_019213332.1 hemoglobin embryonic subunit alpha-like [Oreochromis niloticus]	ENSONIG00000001470	HC-HS	Not examined	Not examined	scaffold44_cov60	5541142-5541239;5541328-5541535;5541739-5541864	5541060-5541132	5541868-5541948	forward	0.885714	0.0013625	0.314286	0.00102778	0.748387	0.00161667	HDR/HDR
XP_003449244.1 alpha-1,3-mannosyl-glycoprotein 4-beta-N-acetylglucosaminyltransferase C [Oreochromis niloticus]	mgat4c	HC-HS	Not examined	Not examined	scaffold4563_cov59	525763-525891;527161-527308;527982-528100;528606-529076	402654-402687;402752-403512;459261-459333;477697-477780	529080-532531	forward	0.82407	0.000979167	0.425641	0.000836111	0.632	0.000975	HDR/HDR
XP_025764846.1 leucine-rich repeat and IQ domain-containing protein 1 isoform X1 [Oreochromis niloticus]	ENSONIG00000003836	HC-HS	Not examined	Not examined	scaffold4563_cov59	637982-638112;640672-640792;641405-641465;641885-641993;647125-647226;648083-648171;648274-648345;649713-649804;651037-651126;651337-651462;653230-653413;653940-654329;658089-658268;661222-661315;661785-661858;662150-662277;663029-663222;664039-664189;664297-664449;664604-666256;666593-666667;668203-668378;669927-670041;670140-670222;670329-670425;677378-677455	None	635662-635878;635941-637978	reverse	0.836364	0.00102917	0.546667	0.00110833	0.458128	0.00125417	HDR/HDR
XP_025763530.1 ubiquitin-like modifier-activating enzyme 6 isoform X1 [Oreochromis niloticus]	si:dkey-82j4.2	HC-HS	after LV	all	scaffold4729_cov56	1177876-1178014;1178328-1178422;1178542-1178629;1179274-1179401;1179571-1179764;1179907-1180030;1180189-1180260;1180347-1180416;1180495-1180558;1180676-1180727;1180838-1180966;1181064-1181144;1181263-1181352;1181448-1181553;1181771-1181952;1182042-1182119;1182208-1182288;1182368-1182514;1182624-1182767;1182899-1182965;1183087-1183163;1183548-1183610;1183731-1183834;1184069-1184192;1184367-1184489…	None	1176138-1177095;1177142-1177672;1177648-1177872	reverse	0.861408	0.000986111	0.381395	0.00131667	0.563636	0.00143472	HDR/HDR
XP_003452251.1 glyoxylate reductase/hydroxypyruvate reductase [Oreochromis niloticus]	grhprb	HC-HS	Not examined	Not examined	scaffold4729_cov56	1190628-1190800;1191225-1191358;1191440-1191512;1191665-1191781;1191893-1191981;1192082-1192186;1192482-1192617;1192999-1193129;1193219-1193337	1190560-1190627	1193341-1193448	forward	0.861408	0.000986111	0.381395	0.000516667	0.563636	0.000918056	HDR/HDR
XP_025758936.1 macrophage mannose receptor 1-like [Oreochromis niloticus]	ENSMZEG00005014521	HC-HS	Not examined	Not examined	scaffold4884_cov59	4859-5707	None	5848-6226;6283-7832	forward	0.904762	0.000525	0.15	0.000331944	0.733333	0.000458333	HDR/HDR
XP_025765577.1 RNA-binding protein 20 isoform X1 [Oreochromis niloticus]	ENSONIG00000004400	HC-HS	Not examined	Not examined	scaffold4916_cov57	1307160-1308080;1308237-1308298;1308380-1308418;1309512-1309570;1309652-1309695;1309782-1309904;1310032-1310157;1310481-1310597;1310711-1310835;1310932-1311566;1311640-1311730;1311837-1311973;1312068-1312204;1312297-1312386;1312597-1312728;1313241-1313371;1313456-1314314;1314736-1314802;1314932-1315083	1307122-1307159	1315170-1315695	forward	0.79292	0.000941667	0.345455	0.000615278	0.541401	0.000872222	HDR/notHDR
XP_025757641.1 neurotensin receptor type 1 isoform X1 [Oreochromis niloticus]	ntsr1	HC-HS	Not examined	Not examined	scaffold493_cov61	45734-45899;52700-52831;83431-83515;104003-104204;144170-144853	None	44921-45644;45676-45730	reverse	1	0.0004	0.466667	0.000408333	0.472727	0.000316667	notHDR/HDR
XP_003452873.1 parvalbumin beta [Oreochromis niloticus]	pvalb4	HC-HS	Not examined	Not examined	scaffold4941_cov58	443608-443743;444115-444247;444342-444402	444886-445032	443268-443447	reverse	0.821818	0.000916667	0.428685	0.00105417	0.6225	0.001025	notHDR/HDR
XP_025764472.1 LOW QUALITY PROTEIN: PHD finger protein 21A [Oreochromis niloticus]	phf21ab	HC-HS	Not examined	Not examined	scaffold49425_cov49	20081-20470;21010-21113;21198-21273;21590-21745;22115-22221;23543-23603;23750-23829;23915-23966;24663-24779;25640-25981;27056-27139;29450-29665;29751-29903;31689-31754;31842-31874;32851-32940;33020-33061	38756-39241	14459-18636;18683-20075	reverse	0.82	0.000325	0.521053	0.000316667	0.647368	0.000366667	notHDR/HDR
XP_024658940.1 diacylglycerol kinase zeta isoform X1 [Maylandia zebra]	dgkzb	HC-HS	Not examined	Not examined	scaffold49425_cov49	75967-76979;78076-78184;78753-78848;79195-79272;79350-79406;79482-79550;79942-80013;80148-80264;80332-80406;80545-80646;80824-80906;82359-82419;82501-82614;83405-83545;83629-83707;85532-85587;85668-85730;86083-86156;86288-86399;86531-86730;86997-87097;87371-87462;88161-88230;88304-88344;88569-88759;89005-89091;89860-89928;90600-90634;90801-90844;90949-91069;91743-91779;91867-91966;93611-93724	69979-70078;75919-75961	93728-94549	forward	1	0.000225	0.377778	0.000240278	0.66	0.000291667	HDR/HDR
XP_003442526.2 germ cell-specific gene 1-like protein isoform X1 [Oreochromis niloticus]	gsg1l	HC-HS	Not examined	Not examined	scaffold498_cov56	1942405-1942762;1945570-1945681;1948510-1948662;1957966-1958013;1973847-1974183	1974184-1974367	1941247-1941594;1941853-1941902;1941935-1942401	reverse	0.769106	0.00100694	0.177778	0.000952778	0.494118	0.000944444	HDR/notHDR
XP_003442520.2 E3 ubiquitin-protein ligase RNF25 [Oreochromis niloticus]	rnf25	HC-HS	Not examined	Not examined	scaffold498_cov56	2201033-2201203;2201208-2201714;2202113-2202250;2202338-2202427;2202507-2202653;2204132-2204203;2204296-2204365;2204454-2204521;2204777-2204875	2206119-2206207	2200726-2201029	reverse	0.8	0.00109722	0.409778	0.00108611	0.56987	0.000804167	HDR/notHDR
XP_019213188.1 amine sulfotransferase [Oreochromis niloticus]	sult3st1	HC-HS	Not examined	Not examined	scaffold498_cov56	2544-2685;2768-2967;4310-4436;13795-13889;13993-14169;14251-14352	None	14356-14709	forward	1	0.000216667	0.475	0.000130556	0.909091	0.000175	notHDR/HDR
XP_025762265.1 calpain-15 [Oreochromis niloticus]	CAPN15	HC-HS	after LV	all	scaffold498_cov56	2571108-2571989;2572270-2572478;2572586-2572769;2573822-2574045;2574139-2574264;2576102-2576254;2576573-2576734;2576853-2577073;2577678-2577823;2578071-2578249;2578535-2578709	2562743-2563042;2564572-2564760;2570937-2571105	2578713-2581186	forward	0.773643	0.00169306	0.419068	0.00131111	0.562805	0.00120556	HDR/notHDR
XP_003442614.1 E3 ubiquitin-protein ligase CHIP [Oreochromis niloticus]	STUB1	HC-HS	before HB	gene region (nucleotide)	scaffold498_cov56	2582656-2582775;2582927-2583125;2583227-2583415;2583489-2583574;2583695-2583751;2583845-2583961;2584119-2584241	2581699-2581989	2584245-2585175	forward	0.773643	0.00169306	0.419068	0.00131111	0.562805	0.00120556	HDR/notHDR
XP_003442613.1 jmjC domain-containing protein 8 [Oreochromis niloticus]	JMJD8	HC-HS	after LV	all	scaffold498_cov56	2586096-2586173;2586607-2586741;2588205-2588272;2588480-2588599;2589136-2589204;2589282-2589378;2589488-2589536;2589629-2589724;2590712-2590809	2590810-2590917	2585351-2586093	reverse	0.773643	0.00169306	0.419068	0.00131111	0.607273	0.00120556	HDR/notHDR
XP_003442496.1 major vault protein isoform X1 [Oreochromis niloticus]	mvp	HC-HS	Not examined	Not examined	scaffold498_cov56	2903073-2903195;2904016-2904204;2904791-2904917;2905257-2905373;2905473-2905684;2906204-2906348;2906528-2906725;2906795-2907030;2907291-2907503;2908995-2909120;2909214-2909450;2909809-2909903;2910575-2910706;2910832-2910955;2911263-2911458;2911570-2911733	None	2902302-2902605	reverse	0.933333	0.00085	0.547368	0.000365278	0.884375	0.000683333	HDR/HDR
XP_003442604.1 bifunctional arginine demethylase and lysyl-hydroxylase JMJD6 isoform X1 [Oreochromis niloticus]	jmjd6	HC-HS	Not examined	Not examined	scaffold498_cov56	3058783-3058911;3060156-3060294;3060452-3060587;3063783-3064069;3065177-3065565;3066352-3066480	3066481-3066797	3058194-3058569;3058619-3058779	reverse	0.923077	0.000541667	0.555556	0.000219444	0.777778	0.000475	notHDR/HDR
XP_019213008.1 bryoporin-like [Oreochromis niloticus]	ENSMZEG00005002685	HC-HS	Not examined	Not examined	scaffold498_cov56	3120836-3120912;3126512-3126926	3119271-3119327	3126930-3127528	forward	1	0.000718056	0.708571	0.000491667	0.7	0.000443056	notHDR/HDR
XP_004556563.2 LOW QUALITY PROTEIN: MBT domain-containing protein 1 [Maylandia zebra]	MBTD1	HC-HS	Not examined	Not examined	scaffold498_cov56	3455802-3456051;3456135-3456268;3456349-3456460;3456926-3457005;3457475-3457592;3458146-3458280;3458418-3458506;3458587-3458685;3459037-3459172;3459283-3459338;3459991-3460095;3460169-3460316;3460816-3460898;3461659-3461896;3461971-3462042;3462468-3462592;3462597-3462656;3463049-3463264	3454702-3454811	3463268-3465832	forward	0.971429	0.0008	0.163934	0.000623611	0.790476	0.000675	HDR/HDR
XP_004556566.1 nucleoside diphosphate kinase B [Maylandia zebra]	ENSMZEG00005004219	HC-HS	Not examined	Not examined	scaffold498_cov56	3471390-3471504;3472079-3472191;3473364-3473465;3474545-3474661	3476588-3476696	3471282-3471353	reverse	0.971429	0.000683333	0.163934	0.000455556	0.790476	0.000583333	HDR/HDR
XP_024658066.1 rap guanine nucleotide exchange factor-like 1 [Maylandia zebra]	rapgefl1	HC-HS	Not examined	Not examined	scaffold498_cov56	3487726-3487890;3493899-3493972;3495042-3495129;3495210-3495260;3495699-3495789;3495942-3496120;3496223-3496345;3496586-3496683;3496786-3496953;3498528-3498640;3499181-3499278;3499739-3499861	None	3480766-3487722	reverse	0.971429	0.00035	0.163934	0.000186111	0.790476	0.000419444	HDR/HDR
XP_004574468.1 ras guanyl-releasing protein 3 isoform X1 [Maylandia zebra]	rasgrp3	HC-HS	after LV	all	scaffold5009_cov59	411405-411474;411753-411867;415573-415620;415821-415952;416321-416468;426705-426878;430920-431036;431392-431670;432101-432178;432517-432630;432720-432835;434014-434161;435773-435809;436521-436670;437126-437520	403868-404148	438916-439151	forward	0.966667	0.00184028	0.3	0.000947222	0.612121	0.00163889	HDR/HDR
XP_024660446.1 B-cadherin [Maylandia zebra]	ENSMZEG00005018585	HC-HS	before LT	CDS (aa)	scaffold5009_cov59	443074-443286;443815-443958;444223-444353;444458-444685;444970-445102;445247-445338;445797-445938;445940-446011;446016-446057;446059-446277;449098-449253;449959-450099;450479-450676;450836-450924;452608-452722;453719-453769	453770-453951	442743-443067	reverse	0.966667	0.00184028	0.298876	0.000955556	0.612121	0.00163889	HDR/HDR
XP_025756607.1 immunoglobulin lambda-1 light chain isoform X1 [Oreochromis niloticus]	ENSMZEG00005011534	HC-HS	before LT	CDS (aa)	scaffold501_cov60	1312870-1312917;1312920-1312993;1313297-1313643;1379001-1379349;1379436-1379487	None	1312429-1312743	reverse	0.764286	0.00259444	0.312446	0.00253472	0.340741	0.00249028	HDR/notHDR
XP_019204221.1 coiled-coil domain-containing protein 177 isoform X1 [Oreochromis niloticus]	ENSMZEG00005011476	HC-HS	Not examined	Not examined	scaffold501_cov60	1421966-1422097;1478018-1478083;1480303-1482852	1407666-1407808;1408060-1408154	1482857-1483490;1483529-1483683;1485746-1486460	forward	0.503704	0.00166806	0.210042	0.00151389	0.469767	0.00172778	HDR/notHDR
XP_025756494.1 disheveled-associated activator of morphogenesis 2 isoform X1 [Oreochromis niloticus]	daam2	HC-HS	after LV	all	scaffold501_cov60	2441076-2441243;2453762-2453851;2464016-2464090;2470714-2470808;2480589-2480922;2481546-2481656;2482210-2482313;2482726-2482792;2482887-2483004;2483135-2483273;2485819-2485925;2486045-2486229;2486334-2486639;2487477-2487584;2491692-2491831;2493648-2493732;2494260-2494366;2495111-2495199;2497608-2497776;2498704-2498811;2499034-2499094;2499399-2499530;2505033-2505203;2505293-2505502	2397500-2397681;2440955-2441075	2505506-2509577	forward	0.859341	0.00149583	0.467723	0.001525	0.308889	0.00159306	HDR/HDR
XP_003450826.1 methylthioribulose-1-phosphate dehydratase [Oreochromis niloticus]	apip	HC-HS	Not examined	Not examined	scaffold5046_cov61	129191-129262;130499-130599;132946-132994;133088-133205;133966-134101;136165-136332;138501-138597	126580-126712	138601-139239	forward	0.845528	0.001225	0.608759	0.00104444	0.323675	0.00116944	HDR/HDR
XP_005458075.2 protein FAM171B [Oreochromis niloticus]	march7	HC-HS	Not examined	Not examined	scaffold5086_cov57	1842284-1842482;1843135-1843368;1844335-1844427;1845249-1845407;1847548-1847718;1847810-1847926;1848016-1848139;1849409-1850660;1850665-1850712	1841903-1842282	1850716-1850747	forward	0.791304	0.0002	0.284615	0.000181944	0.258182	0.000191667	HDR/notHDR
XP_024654362.1 LOW QUALITY PROTEIN: type I inositol 3,4-bisphosphate 4-phosphatase [Maylandia zebra]	ENSMZEG00005015313	HC-HS	Not examined	Not examined	scaffold5086_cov57	1866713-1866842;1884388-1884542;1884716-1884828;1884938-1885035;1885111-1885310;1886066-1886335;1888851-1889023;1889644-1889676;1890181-1890372;1891304-1891445;1893216-1893431;1893518-1893704;1895695-1895803;1895899-1896003;1896085-1896215;1897615-1897762;1902690-1902780;1903277-1903388;1906554-1906633;1906716-1906832;1907468-1907586;1907973-1908017;1908792-1908900	1908901-1909034	1866344-1866709	reverse	0.791304	0.0012375	0.284615	0.00112639	0.47907	0.00127222	HDR/notHDR
XP_013131195.1 gametocyte-specific factor 1 isoform X1 [Oreochromis niloticus]	zgc:56699	HC-HS	Not examined	Not examined	scaffold5089_cov60	680575-680647;680725-680782;681289-681378;681466-681592;682051-682157;682239-682374	None	680332-680542	reverse	0.909091	0.00113333	0.740491	0.0009625	0.779832	0.001425	HDR/HDR
XP_014268478.1 E3 ubiquitin-protein ligase CBL-B isoform X1 [Maylandia zebra]	cblb	HC-HS	Not examined	Not examined	scaffold537_cov59	26132-26299;27912-28162;36606-36752;49166-49322;53262-53383;69350-69487;70008-70095;71441-71572;101941-102141;108553-108747;118836-119213;123492-123583;158828-158962;159550-159614;178833-178946;190379-190564;190705-190809;192102-192352	25250-25486	192356-192799;195586-197925;197972-198195	forward	0.833333	0.000333333	0.478261	0.000390278	0.2	0.000341667	HDR/HDR
XP_012771579.1 voltage-gated potassium channel subunit beta-2 [Maylandia zebra]	ENSMZEG00005027713	HC-HS	Not examined	Not examined	scaffold5403_cov56	1253-1390;9477-9562;24541-24627;52602-52645;56180-56224;95402-95446;95819-95898;130859-130896;152976-153019;163909-164246;165796-165846	None	None	reverse	0.82	0.00075	0.2	0.000783333	0.584615	0.000783333	HDR/HDR
XP_013129421.2 LOW QUALITY PROTEIN: HEAT repeat-containing protein 1 [Oreochromis niloticus]	heatr1	HC-HS	Not examined	Not examined	scaffold541_cov52	185150-185235;185555-185663;185859-186017;186134-186291;186442-186598;186685-186789;186863-186997;187465-187629;187877-188027;188111-188406;188489-188629;188767-188890;188967-189019;189092-189261;190036-190165;190260-190484;190566-190694;192731-192852;192930-193048;193391-193537;194048-194151;194274-194405;194574-194813;195086-195250;195330-195502;197340-197532;197614-197762;197842-198010;198114-…	203010-203103	None	reverse	0.82	0.000958333	0.567123	0.0008	0.554054	0.000825	HDR/HDR
XP_005471597.1 SUN domain-containing protein 2 isoform X1 [Oreochromis niloticus]	ENSONIG00000019101	HC-HS	after LV	all	scaffold541_cov52	211103-211143;212071-212241;212316-212509;212889-213206;214335-214472;215283-215357;216036-216161;225234-225332;225552-225628;225764-225809;226024-226238;227614-227871;228155-228247;228328-228401;228513-228651;228757-229041;229166-229250;229334-229449;229609-229776;229849-229941;230386-230499	None	230503-230882	forward	0.82	0.00137639	0.532645	0.00134444	0.554054	0.0005125	HDR/HDR
XP_004565281.1 zinc finger protein OZF [Maylandia zebra]	ENSONIG00000019139	HC-HS	after LV	all	scaffold541_cov52	655708-656729;656802-656898;656974-657032;657110-657269;657558-657707	657708-658337	655676-655704	reverse	0.761905	0.00162083	0.713846	0.00160278	0.607488	0.00189722	HDR/HDR
XP_019217954.1 ribonuclease P protein subunit p30 [Oreochromis niloticus]	rpp30	HC-HS	Not examined	Not examined	scaffold541_cov52	663538-663619;665648-665706;665876-665998;666284-666355;666637-666726;666809-666925;667091-667149;668672-668751;668830-668939	663434-663537	669634-669788	forward	0.761905	0.000875	0.713846	0.000811111	0.583243	0.00102778	HDR/HDR
XP_005452443.1 polypeptide N-acetylgalactosaminyltransferase 14 isoform X1 [Oreochromis niloticus]	galnt14	HC-HS	Not examined	Not examined	scaffold566_cov59	213218-213373;221939-222058;230745-230889;233173-233256;234145-234237;239324-239450;246551-246654;256692-256776;259616-259703;264590-264711;281776-281841;291736-291803;310208-310306;395530-395699;439800-439961	439962-440950	212125-213214	reverse	0.833333	0.001425	0.46	0.00152083	0.46383	0.00145972	notHDR/HDR
XP_024659458.1 zinc finger protein 226-like [Maylandia zebra]	ENSMZEG00005020731	HC-HS	Not examined	Not examined	scaffold619_cov61	21158-21199;21623-22723;26639-26662	None	None	forward	0.841667	0.00045	0.52	0.000429167	0.171429	0.000291667	HDR/HDR
XP_012780736.1 proline-rich protein 12 [Maylandia zebra]	prr12b	HC-HS	Not examined	Not examined	scaffold625_cov55	152224-152386;152657-157053;157155-157367;160895-161708;164709-165310;165402-165518;165780-165913;166168-166312;166628-166970;167079-167198;183528-183625;183840-183971;186754-186849;187377-187508	116811-117157	187512-188441	forward	0.758491	0.0003875	0.357576	0.0005625	0.618605	0.000518056	HDR/notHDR
XP_019213901.1 AP-2 complex subunit alpha-2 isoform X1 [Oreochromis niloticus]	ap2a1	HC-HS	Not examined	Not examined	scaffold625_cov55	43886-43952;48693-48904;52016-52209;52308-52437;53984-54085;55967-56226;59584-59752;59871-60008;60157-60339;60803-60900;60980-61211;61300-61488;61574-61728;63940-64002;67526-67588;70174-70260;75064-75163;75542-75663;76598-76717;77231-77300;77502-77636;77750-77824	43116-43885	77828-78118;78127-79572	forward	0.909091	0.000255556	0.12	0.000118056	0.6	0.000261111	HDR/HDR
XP_003443121.1 myosin-9 isoform X1 [Oreochromis niloticus]	MYH9	HC-HS	Not examined	Not examined	scaffold6875_cov56	1002079-1002193;1004038-1004210;1004482-1004590;1004778-1004986;1005098-1005221;1005321-1005409;1005504-1005632;1005723-1005884;1006271-1006483;1006579-1006791;1006887-1007135;1007278-1007430;1007883-1007987;1008155-1008361;1008441-1008585;1008687-1008899;1009014-1009185;1009309-1009432;1009550-1009687;1009781-1009987;1010334-1010465;1010589-1010697;1010814-1010974;1011059-1011128;1011235-1011356…	1030574-1030730	1000574-1002072	reverse	0.830137	0.000931944	0.204819	0.00104722	0.686853	0.000963889	notHDR/HDR
XP_012777815.1 ubiquitin carboxyl-terminal hydrolase 43 [Maylandia zebra]	ENSMZEG00005004383	HC-HS	after LV	all	scaffold6875_cov56	379380-380527;381285-381458;381908-382066;383807-384149;387052-387181;387261-387338;391435-391538;399758-399869;402437-402599;409906-410050;410221-410356;417581-417673;430347-430450;453590-453736;460860-461489	461490-461817	376325-378917	reverse	0.83125	0.00167778	0.261754	0.00145	0.365333	0.00173194	HDR/HDR
XP_003443215.3 LOW QUALITY PROTEIN: mitochondrial glycine transporter A [Oreochromis niloticus]	slc25a38a	HC-HS	Not examined	Not examined	scaffold6875_cov56	993782-993901;994020-994180;994292-994460;995279-995458;995570-995654;997497-997636	998100-998195;999575-999619;999637-999854	993001-993778	reverse	0.830137	0.000931944	0.154545	0.00104722	0.686853	0.000963889	notHDR/HDR
XP_019216935.1 plancitoxin-1-like isoform X1 [Oreochromis niloticus]	ENSONIG00000012547	HC-HS	Not examined	Not examined	scaffold70260_cov60	18643-18734;19139-19349;19741-19822;21307-21471;21567-21752;21929-22356	16044-16191	22360-22563	forward	0.944444	0.00104167	0.336937	0.000925	0.574419	0.0012	HDR/HDR
XP_003440257.1 hydroxysteroid dehydrogenase-like protein 2 [Oreochromis niloticus]	hsdl2	HC-HS	Not examined	Not examined	scaffold70260_cov60	36406-36518;36595-36723;36832-36981;38005-38271;38348-38446;38526-38629;41347-41461;41569-41667;41766-41946	45946-46080	36094-36198;36231-36402	reverse	0.809231	0.000541667	0.309677	0.000425	0.363736	0.000643056	HDR/notHDR
XP_003440156.1 ceramide glucosyltransferase [Oreochromis niloticus]	ugcg	HC-HS	after LV	all	scaffold70260_cov60	68714-68881;69340-69418;69632-69739;70075-70161;70238-70416;70498-70610;70697-70798;70907-71009;71284-71428;76453-76550	76551-76866	66788-68710	reverse	0.909091	0.000983333	0.238095	0.000416667	0.687671	0.000840278	HDR/HDR
XP_003440106.2 molybdopterin synthase catalytic subunit isoform X1 [Oreochromis niloticus]	mocs2	HC-HS	after LV	all	scaffold70260_cov60	79515-79619;79707-79830;79931-80087;81039-81150	81321-81462;81539-81666	79196-79512	reverse	0.909091	0.000983333	0.238095	0.000416667	0.687671	0.000840278	HDR/HDR
XP_004563554.2 uncharacterized protein LOC101479002 isoform X1 [Maylandia zebra]	ENSMZEG00005020443	HC-HS	after LV	all	scaffold7091_cov57	178717-178773;178886-178945;180418-180474;180561-180626;183641-183700;183781-183837;184133-184179;184850-184910;185020-185070;185156-185233;185593-185652;185754-185804;185958-186032;186809-186886;187179-187220;188983-189060;189161-189200;189275-189320;191216-191630;194563-195039	178092-178716	195043-195339	forward	0.989011	0.002925	0.544452	0.00221528	0.740476	0.00169167	HDR/HDR
XP_023009658.2 uncharacterized protein LOC101476357 [Maylandia zebra]	ENSMZEG00005020436	HC-HS	before HB	CDS (aa)	scaffold7091_cov57	214337-214471;214680-214775;214974-215127;215277-215459;218550-218841;218947-219083;219333-219627;266799-266973	None	None	forward	0.924051	0.00409167	0.577931	0.00339583	0.617391	0.00181667	HDR/HDR
XP_025761821.1 uncharacterized protein LOC100706953 [Oreochromis niloticus]	ENSMZEG00005020422	HC-HS	Not examined	Not examined	scaffold7091_cov57	253607-253679;259369-259660;259758-259894;266304-266598;266799-266950;267038-267329;267470-267615;267841-268084;269464-269642;269720-269778	253403-253471	269980-270245	forward	0.909091	0.000483333	0.151574	0.0009125	0.410345	0.00095	HDR/HDR
XP_024654936.1 uncharacterized protein LOC106674502 [Maylandia zebra]	ENSMZEG00005020396	HC-HS	after LV	all	scaffold7091_cov57	281378-281673;282022-282558;285016-285161;285430-285676;287654-287715;287828-287881;290756-291047;291150-291286;292184-292478;292686-292837;293066-293222;293374-293519;293797-294052;295488-295633;295745-295833	None	None	forward	0.954733	0.00214167	0.395666	0.00159028	0.521053	0.00154167	HDR/HDR
XP_024654935.1 uncharacterized protein LOC101476923 [Maylandia zebra]	ENSMZEG00005020390	HC-HS	before LT	CDS (aa)	scaffold7091_cov57	290764-291047;291150-291286;292184-292478;304347-304498;304586-304883;305007-305152;305364-305619;306257-306402;306515-306603	None	None	forward	0.954733	0.00214167	0.395666	0.00159028	0.521053	0.00154167	HDR/HDR
XP_005459317.2 rho guanine nucleotide exchange factor 40 isoform X1 [Oreochromis niloticus]	arhgef40	HC-HS	after LV	all	scaffold7091_cov57	313673-313820;326370-326404;326407-326459;328373-328499;331354-331639;331936-333076;333285-333523;333609-333774;335139-335240;335869-335962;336079-336165;337203-337319;338925-339023;339152-339303;340713-340851;341007-341126;343301-343492;343622-344143;344269-344651;345041-345290;345522-345611;347848-348054;351068-351247;351766-351946;353862-353972;356788-356900	None	359686-363213	forward	0.937838	0.00185	0.395666	0.00159028	0.634375	0.00126667	HDR/HDR
XP_019209610.1 E3 ubiquitin-protein ligase TRIM39 isoform X1 [Oreochromis niloticus]	ENSONIG00000023782	HC-HS	after LV	all	scaffold7091_cov57	534644-534854;535050-535237;535315-535399;535489-535571;535667-535754;535832-535920;536053-536169;536678-536773;536851-536954;537037-537145;537292-537430;537514-537540;538873-539414	None	539630-540882	forward	1	0.001975	0.358974	0.0015375	0.548421	0.00158333	notHDR/HDR
XP_025761861.1 secretory phospholipase A2 receptor-like [Oreochromis niloticus]	ENSONIG00000038563	HC-HS	Not examined	Not examined	scaffold7091_cov57	543807-544147;544646-544996;545155-545563	543952-544019	None	forward	1	0.001975	0.358974	0.00140278	0.575325	0.00158333	notHDR/HDR
XP_024654933.1 macrophage mannose receptor 1-like [Maylandia zebra]	ENSMZEG00005020339	HC-HS	Not examined	Not examined	scaffold7091_cov57	544593-544845;545004-545354;545853-546148;548577-548639	None	None	forward	1	0.001975	0.358974	0.00140278	0.575325	0.00158333	HDR/HDR
XP_005449446.1 ran-binding protein 10 [Oreochromis niloticus]	ranbp10	HC-HS	Not examined	Not examined	scaffold7162_cov58	440778-440905;445189-445300;446450-446598;446753-446892;448187-448397;448486-448634;448773-448881;449065-449177;450111-450335;452630-452801;462467-462519;467469-467580;477368-477566	477568-477790	437094-439450;439516-440446	reverse	0.764286	0.000705556	0.557616	0.000711111	0.189381	0.000591667	HDR/notHDR
XP_005472787.1 epithelial splicing regulatory protein 1 isoform X1 [Oreochromis niloticus]	esrp1	HC-HS	Not examined	Not examined	scaffold7231_cov57	2519721-2519852;2520254-2520412;2520531-2520647;2521029-2521140;2522036-2522179;2522548-2522602;2522692-2522802;2522945-2523077;2523160-2523202;2523826-2524145;2524828-2525052;2525154-2525406;2526735-2526915;2530029-2530170;2530630-2530719;2532057-2532188	2519485-2519691	2532192-2533404	forward	0.763934	0.000894444	0.472289	0.000893056	0.248276	0.000883333	HDR/notHDR
XP_005452279.1 endothelin-3 isoform X1 [Oreochromis niloticus]	ENSONIG00000027641	HC-HS	Not examined	Not examined	scaffold732_cov58	771766-771841;772775-772927;788567-788804;789446-789518	789521-789769	770955-771744	reverse	0.923077	0.0006	0.215385	0.000709722	0.304977	0.000688889	notHDR/HDR
XP_003443184.1 parvalbumin-7 [Oreochromis niloticus]	pvalb6	HC-HS	Not examined	Not examined	scaffold733_cov58	181697-181757;182192-182324;182451-182559	None	184189-184909	forward	0.831746	0.00121806	0.17266	0.00109861	0.6	0.00110833	notHDR/HDR
XP_003451947.1 COP9 signalosome complex subunit 8 [Oreochromis niloticus]	cops8	HC-HS	after LV	all	scaffold753_cov60	45439-45515;46204-46266;46379-46486;53721-53853;55251-55299;55447-55517;56173-56244	None	44949-45435	reverse	0.967901	0.00204028	0.480851	0.00163472	0.580192	0.00175	HDR/HDR
XP_003452284.2 S-methyl-5'-thioadenosine phosphorylase [Oreochromis niloticus]	mtap	HC-HS	Not examined	Not examined	scaffold75_cov58	5508188-5508223;5508727-5508849;5513043-5513282;5514888-5514990;5527033-5527200;5527389-5527447;5527602-5527688;5530890-5530964;5530969-5530989	None	5507178-5508184	reverse	0.842623	0.00101111	0.397887	0.000933333	0.6	0.00108472	HDR/HDR
XP_003448945.1 potassium voltage-gated channel subfamily H member 8 [Oreochromis niloticus]	kcnh8	HC-HS	before LM	gene region (nucleotide)	scaffold760_cov56	1103772-1103847;1121695-1121928;1126060-1126191;1128921-1129048;1130177-1130414;1130516-1130673;1136696-1136900;1139311-1139520;1140837-1141036;1142070-1142319;1147796-1148013;1149230-1149268;1150047-1150360;1152208-1152320;1152504-1152583;1157015-1157602	1103663-1103771	1157606-1159150	forward	0.791304	0.00164861	0.509665	0.00145139	0.490155	0.00124306	HDR/notHDR
XP_013121139.2 LOW QUALITY PROTEIN: phosphatidylinositol 4-phosphate 3-kinase C2 domain-containing subunit beta [Oreochromis niloticus]	pik3c2b	HC-HS	Not examined	Not examined	scaffold7611_cov49	251193-252002;254595-254695;254798-254958;255367-255487;257985-258096;258203-258282;258382-258445;258640-258786;258870-258903;260973-261168;262172-262294;262590-262757;264240-264354;264616-264758;267126-267314;267495-267588;267661-267755;267837-268017;272624-272731;272824-272916;272998-273127;274280-274416;274491-274660;274738-274894;275035-275144;275286-275481;275567-275691;275810-275927;277212-…	247621-247865;251107-251192	281752-283084	forward	0.825	0.000333333	0.18	0.000125	0.650704	0.000304167	HDR/HDR
XP_004561926.2 calcyphosin-like protein isoform X1 [Maylandia zebra]	capslb	HC-HS	Not examined	Not examined	scaffold7652_cov58	17516-17697;20028-20165;21712-21889;22184-22393;24976-25074	None	25078-25233	forward	0.909091	0.000366667	0.125	0.000641667	0.388462	0.000833333	HDR/HDR
XP_004561925.1 interleukin-7 receptor subunit alpha [Maylandia zebra]	ENSMZEG00005023332	HC-HS	Not examined	Not examined	scaffold7652_cov58	29577-29975;30690-30762;30841-30961;31046-31202;31776-31927;32131-32288;32374-32515;34599-34686	34687-34737	28846-29573	reverse	0.909091	0.000383333	0.337778	0.000641667	0.388462	0.000833333	HDR/HDR
XP_019216959.1 unconventional myosin-Vb isoform X1 [Oreochromis niloticus]	myo5b	HC-HS	after LV	all	scaffold7652_cov58	51285-51434;52658-52738;52827-53001;53855-54149;56442-56592;56678-56767;56853-57004;57420-57563;57653-57746;57836-58034;58676-58753;60116-60210;61221-61478;61595-61660;61769-61903;62241-62360;63100-63230;64260-64353;65433-65669;66633-66872;67410-67566;67826-68037;68320-68431;68714-68800;69838-69935;70009-70143;70419-70502;71170-71292;73746-73886;73972-74053;74143-74408;74485-74594;74904-75011;753…	93293-93687	49623-50139;50144-50574;50588-51270	reverse	0.914286	0.000444444	0.348571	0.000686111	0.407469	0.000904167	HDR/HDR
XP_005471241.1 Bardet-Biedl syndrome 2 protein isoform X1 [Oreochromis niloticus]	bbs2	HC-HS	Not examined	Not examined	scaffold8112_cov51	27023-27126;27246-27394;28249-28361;28571-28708;28865-28984;29187-29316;29407-29578;29657-29786;30184-30323;30474-30609;30724-30810;33124-33228;33391-33468;33692-33754;33861-33986;36774-37001;37345-37471;37928-38046	38047-38191	26402-27018	reverse	0.82	0.000583333	0.522936	0.000472222	0.272727	0.000388889	HDR/HDR
XP_003454037.1 sarcoplasmic/endoplasmic reticulum calcium ATPase 1 isoform X1 [Oreochromis niloticus]	atp2a1	HC-HS	after LV	all	scaffold8235_cov58	59354-59479;59697-59814;61032-61165;61338-61423;61578-61780;61898-62118;62204-62427;62522-62633;62753-62971;63095-63220;64357-64488;64580-64682;64765-64853;64943-65109;66267-66408;66539-66694;69583-69668;69759-69839;70435-70573;72716-72820;75823-75905;77339-77456	77565-77721	None	reverse	0.785393	0.001775	0.370513	0.001575	0.339373	0.00123611	HDR/notHDR
XP_019221076.1 UDP-glucuronosyltransferase 2A1 isoform X1 [Oreochromis niloticus]	ENSMZEG00005013864	HC-HS	Not examined	Not examined	scaffold826496_cov61	270641-270923;272342-272561;272811-272898;273476-273607;273751-273899;274067-274384;277419-277852;278538-278635;278637-278741	None	270052-270403;270456-270636	reverse	0.92	0.00153611	0.559184	0.0011125	0.75	0.00155417	HDR/HDR
XP_003455283.1 transcriptional repressor p66-beta [Oreochromis niloticus]	gatad2b	HC-HS	Not examined	Not examined	scaffold8443_cov55	167597-167976;168997-169126;170343-170474;172120-172248;173137-173307;174890-175241;175846-176048;176642-176746;176869-177079;177840-177973	137066-137280	177977-180020;180058-180316;180423-180723;180722-181562	forward	0.909091	0.000327778	0.466667	0.000320833	0.66	0.0003	HDR/HDR
XP_003447974.1 kelch-like ECH-associated protein 1 [Oreochromis niloticus]	keap1b	HC-HS	after LV	all	scaffold85_cov58	1035908-1036213;1039088-1039333;1040377-1041053;1042189-1042394;1045238-1045414;1046242-1046435	1029879-1030023;1035019-1035907	1046439-1048286;1048308-1048887	forward	0.838614	0.00210139	0.348879	0.00151667	0.295238	0.00136528	HDR/HDR
XP_024661191.1 collagen alpha-3(VI) chain-like isoform X1 [Maylandia zebra]	ENSMZEG00005013645	HC-HS	after LV	all	scaffold860_cov60	245-867;1044-1640;1757-2338;2439-3032;3297-3899;3981-4574;6913-7500;7600-8223;9029-9622;11417-12013;13499-14131;14490-14580	21979-22303	22-241	reverse	0.80809	0.00147639	0.25913	0.000894444	0.525547	0.00114167	HDR/notHDR
XP_004563178.1 thrombospondin type-1 domain-containing protein 7B [Maylandia zebra]	thsd7ba	HC-HS	after LV	all	scaffold8619_cov61	733514-733592;733883-733970;734268-734463;735107-735189;736330-736425;740017-740190;743841-744009;744319-744464;746026-746143;746845-746960;748689-748833;752832-752991;754135-754268;774259-774437;774957-775223;786373-786557;793031-793141;793806-793938;795757-795872;799550-799781;801476-801667;814389-814589;825549-825707;835186-835355;836339-836587;839529-840387;874998-875157	878429-878770;921559-921778	731167-733510	reverse	0.82671	0.00191528	0.316424	0.00197361	0.692338	0.00189583	HDR/HDR
XP_025752936.1 tyrosine-protein kinase JAK2 [Oreochromis niloticus]	jak2b	HC-HS	Not examined	Not examined	scaffold8794_cov62	1222795-1223026;1223524-1223647;1223755-1223872;1227461-1227606;1228681-1228972;1229237-1229356;1229519-1229676;1232288-1232399;1232755-1232941;1235109-1235233;1235443-1235574;1236304-1236391;1237353-1237480;1237700-1237838;1238035-1238186;1238332-1238482;1238938-1239074;1239199-1239388;1239640-1239764;1239867-1240039;1240157-1240274;1242491-1242622;1244226-1244312	None	1244316-1244497;1244517-1245176	forward	0.865116	0.00145833	0.262458	0.00131528	0.682	0.0013	notHDR/HDR
XP_013131800.1 insulin-like growth factor-binding protein 5 isoform X1 [Oreochromis niloticus]	igfbp5a	HC-HS	Not examined	Not examined	scaffold9366_cov59	89106-89439;95085-95314;95559-95678;95807-95935	88549-89105	95939-96228;97476-99605	forward	0.882353	0.000566667	0.510828	0.000375	0.613043	0.000483333	HDR/HDR
XP_005459659.1 microtubule-associated protein 6 homolog isoform X1 [Oreochromis niloticus]	map6b	HC-HS	Not examined	Not examined	scaffold945040_cov61	244076-244291;248355-248568;250726-251459	251551-251952	242529-244072	reverse	0.833333	0.000572222	0.29011	0.000758333	0.454321	0.000758333	HDR/HDR
XP_003455122.1 52 kDa repressor of the inhibitor of the protein kinase [Oreochromis niloticus]	thap12b	HC-HS	Not examined	Not examined	scaffold945040_cov61	253661-255564;255675-255711;255820-255927;256065-256185;256937-257025	257026-257732	252499-253657	reverse	0.833333	0.000572222	0.236364	0.000469444	0.454321	0.000675	HDR/HDR
XP_019223214.1 dual specificity tyrosine-phosphorylation-regulated kinase 1A isoform X1 [Oreochromis niloticus]	dyrk1ab	HC-HS	Not examined	Not examined	scaffold945040_cov61	261410-261994;262317-262441;262719-263022;263359-263499;263775-263921;264072-264358;264465-264612;264822-265010;265476-265568;265849-266045	267565-267604;268576-269350	None	reverse	0.833333	0.000463889	0.236364	0.000468056	0.369231	0.000497222	HDR/HDR
XP_003455104.1 heat shock cognate 71 kDa protein [Oreochromis niloticus]	hspa8b	HC-HS	before HB	gene region (nucleotide)	scaffold945040_cov61	477414-477618;477702-477907;478101-478253;478370-478925;479041-479243;479335-479533;479614-479846;479939-480121	475568-475941	480125-480484	forward	0.838822	0.00171944	0.18673	0.000879167	0.630864	0.00145556	notHDR/HDR
XP_005459647.1 lens fiber membrane intrinsic protein [Oreochromis niloticus]	lim2.3	HC-HS	Not examined	Not examined	scaffold945040_cov61	480885-480943;481017-481151;481240-481389;482651-482825	483487-483694	480202-480881	reverse	0.838822	0.00171944	0.18673	0.000879167	0.630864	0.00145556	notHDR/HDR
XP_003446133.1 UDP-N-acetylglucosamine/UDP-glucose/GDP-mannose transporter [Oreochromis niloticus]	slc35d2	HC-HS	Not examined	Not examined	scaffold9465_cov59	783179-783306;783470-783503;783586-783672;783764-783831;783935-784006;784262-784330;784438-784540;785349-785441;785543-785610;786019-786097;786322-786404;786649-786772	782622-782745;782951-783178	786776-786892	forward	0.762884	0.00104028	0.337844	0.000905556	0.308421	0.000888889	HDR/notHDR
XP_003446132.1 zinc finger protein 367 [Oreochromis niloticus]	znf367	HC-HS	Not examined	Not examined	scaffold9465_cov59	788830-789082;789205-789343;789823-789942;790168-790318;791095-791373	791374-791672	786964-788817	reverse	0.762884	0.00104028	0.337844	0.000905556	0.308421	0.000888889	HDR/notHDR
XP_019203703.1 major facilitator superfamily domain-containing protein 8 isoform X1 [Oreochromis niloticus]	si:ch211-38m6.6	HC-HS	Not examined	Not examined	scaffold9560_cov56	150226-150301;150401-150586;152229-152291;152385-152504;152761-152840;153297-153567;156942-157015;157294-157507;158466-158588;158764-158894;161604-161681	147502-147588;149983-150225	161685-162144	forward	0.758407	0.00156667	0.192793	0.000984722	0.529194	0.00132917	HDR/notHDR
XP_025753973.1 unconventional myosin-XVIIIa isoform X1 [Oreochromis niloticus]	ENSONIG00000014799	HC-HS	Not examined	Not examined	scaffold9600_cov59	377240-378674;380836-380958;388688-388732;389714-389853;390026-390211;391961-392098;396474-396557;396679-396795;403919-404032;404529-404675;405300-405404;406548-406658;407283-407375;407558-407665;409572-409695;409864-410018;410802-410929;412293-412404;413658-413777;415110-415199;416164-416307;423643-423771;431196-431261;434864-434973;435243-435447;436121-436307;437180-437339;437451-437592;440873-…	454558-454614;458061-458150;458661-458733	375280-375419	reverse	0.820155	0.000716667	0.323636	0.000701389	0.690026	0.000666667	HDR/HDR
XP_003439535.1 F-box/WD repeat-containing protein 2 [Oreochromis niloticus]	fbxw2	HC-HS	Not examined	Not examined	scaffold9876_cov60	1008191-1008476;1011637-1011806;1011923-1012009;1012157-1012290;1012948-1013142;1017267-1017489;1018536-1018802	1019568-1019866	1006396-1008187	reverse	1	0.000308333	0.266667	0.000458333	0.6	0.000525	notHDR/HDR
XP_003439681.1 set1/Ash2 histone methyltransferase complex subunit ASH2 isoform X1 [Oreochromis niloticus]	ash2l	HC-HS	after LV	all	scaffold9876_cov60	1145871-1145975;1146061-1146120;1146209-1146307;1146401-1146493;1146897-1147090;1150079-1150246;1151019-1151236;1152917-1153016;1159434-1159515;1159616-1159711;1160661-1160756;1161471-1161565;1161671-1161759;1161855-1162000;1162076-1162139;1163122-1163180	1163181-1163243	1145342-1145867	reverse	0.952941	0.00162778	0.216386	0.000718056	0.75	0.00133333	HDR/HDR
XP_013121407.1 inactive carboxypeptidase-like protein X2 isoform X1 [Oreochromis niloticus]	aebp1	HC-HS	after LV	all	scaffold9876_cov60	1186818-1187064;1192811-1193059;1194730-1194789;1195195-1195269;1196805-1196879;1197003-1197062;1197172-1197231;1198087-1198164;1198391-1198500;1199561-1199700;1199799-1199883;1199980-1200124;1204097-1204224;1204367-1204490;1204799-1204995;1206454-1206627;1206721-1206846;1206937-1207183;1207682-1207821;1208028-1208127;1208224-1208789	1186369-1186817	1208793-1209207	forward	0.972414	0.00162778	0.306182	0.000718056	0.865854	0.00133333	HDR/HDR
XP_003439680.1 probable ATP-dependent RNA helicase DDX56 [Oreochromis niloticus]	ddx56	HC-HS	after LV	all	scaffold9876_cov60	1211296-1211376;1212845-1212945;1217409-1217514;1217599-1217688;1218866-1218939;1219585-1219679;1219761-1219874;1220759-1220899;1221949-1222190;1223006-1223096;1223652-1223822;1224595-1224749;1225014-1225175;1226986-1227042	1227043-1227107	1211116-1211292	reverse	0.972414	0.00143333	0.306182	0.000533333	0.865854	0.00106389	HDR/HDR
XP_003439679.1 dual specificity protein phosphatase 26 [Oreochromis niloticus]	ENSONIG00000011508	HC-HS	Not examined	Not examined	scaffold9876_cov60	1228656-1228834;1229234-1229445;1232493-1232695	1227601-1227689;1228161-1228344	None	forward	0.913402	0.00143333	0.306182	0.000533333	0.769231	0.00106389	HDR/HDR
XP_004566537.1 tetraspanin-8 [Maylandia zebra]	ENSMZEG00005020980	HC-LR	Not examined	Not examined	scaffold10275_cov57	546140-546199;547555-547611;549741-549863;550001-550075;550616-550711;551284-551403;552537-552569;552668-552751;553678-553761	546047-546139	553765-554613	forward	0.625	0.000783333	0.625	0.000791667	0.4	9.17e-05	HDR/notHDR
XP_005475463.1 interleukin-1 receptor-like 1 isoform X1 [Oreochromis niloticus]	ENSONIG00000016996	HC-LR	after LV	all	scaffold10332_cov58	1359902-1360147;1362805-1362950;1363167-1363328;1364570-1364707;1364817-1364965;1365264-1365390;1369200-1369268;1369518-1369668;1371306-1371495;1371648-1371897;1372292-1372355	1377244-1377338	None	reverse	0.552412	0.000926389	0.736232	0.00108611	0.398504	0.000951389	HDR/HDR
XP_005475462.1 interleukin-1 receptor type 1 isoform X1 [Oreochromis niloticus]	ENSONIG00000016997	HC-LR	Not examined	Not examined	scaffold10332_cov58	1384107-1384297;1384599-1384787;1387518-1387682;1387859-1388005;1388109-1388248;1388506-1388625;1388984-1389059;1389939-1390113;1393686-1393860;1394636-1394849;1401149-1401215	1401216-1401473	1383596-1384098	reverse	0.552412	0.00108889	0.657143	0.00108611	0.370166	0.000951389	notHDR/HDR
XP_012776049.1 leucine-rich repeat-containing protein 59 isoform X1 [Maylandia zebra]	lrrc59	HC-LR	before HB	CDS (aa)	scaffold1044_cov60	5052936-5053216;5053382-5053573;5054769-5054841;5054924-5055028;5055324-5055482;5055842-5055901;5056059-5056160	5056314-5056510	5052552-5052932	reverse	0.190316	0.00131944	0.604283	0.001775	0.647826	0.00170278	HDR/notHDR
XP_004556710.1 5-hydroxytryptamine receptor 3A isoform X1 [Maylandia zebra]	ENSMZEG00005004322	HC-LR	before LT	CDS (aa)	scaffold1044_cov60	5068977-5069219;5069434-5069495;5069627-5069803;5071209-5071419;5072956-5073113;5073242-5073411;5074072-5074181;5074319-5074363;5074558-5074721;5076684-5076752;5078239-5078278	5078279-5078624	5068326-5068973	reverse	0.172115	0.000965278	0.604283	0.00202083	0.647826	0.00184861	HDR/notHDR
XP_005475051.1 adenosine 3'-phospho 5'-phosphosulfate transporter 1 [Oreochromis niloticus]	slc35b2	HC-LR	Not examined	Not examined	scaffold1053_cov60	1868475-1869404;1870426-1870586;1870685-1870898	1872825-1873099	1867380-1867661;1867811-1868015;1868074-1868471	reverse	0.669041	0.0018125	0.62563	0.00163611	0.292607	0.000975	HDR/notHDR
XP_003446399.1 NF-kappa-B inhibitor epsilon [Oreochromis niloticus]	nfkbie	HC-LR	after LV	all	scaffold1053_cov60	1877575-1877640;1878216-1878464;1879236-1879324;1879650-1879860;1881194-1881296;1884407-1884723	1884736-1885231	1876758-1877571	reverse	0.669041	0.0018125	0.62563	0.00163611	0.292607	0.000975	HDR/notHDR
XP_019207464.1 aryl hydrocarbon receptor isoform X1 [Oreochromis niloticus]	ENSONIG00000041277	HC-LR	before LM	gene region (nucleotide)	scaffold10703_cov59	611083-611238;616144-617413;617501-617642;623474-623583;623666-623871;626556-626692;633270-633393;635599-635688;647528-647643;664081-664309	667626-668082	604806-606785;606894-607048;607185-607994;608030-610464;610519-611079	reverse	0.230189	0.000623611	0.691767	0.00298889	0.697333	0.003	notHDR/HDR
XP_023008563.1 peripheral-type benzodiazepine receptor-associated protein 1 isoform X1 [Maylandia zebra]	ENSMZEG00005023775	HC-LR	Not examined	Not examined	scaffold1070_cov59	2083712-2084023;2084540-2084644;2084816-2084887;2084973-2085094;2085192-2085218;2085961-2086008;2086638-2086706;2087363-2087531;2088131-2088273;2090337-2090439;2090947-2091756;2092090-2092245;2093343-2093732;2096089-2096562;2096664-2096815;2097002-2097028;2097857-2098738;2098825-2098934;2099024-2099130;2100430-2100635;2101058-2101162;2101631-2101811;2103838-2103870;2104634-2104684;2104921-2105025…	2155026-2155173;2155918-2156082	2080789-2083708	reverse	0.390164	0.000329167	0.65	0.000343056	0.542857	0.000331944	HDR/HDR
XP_003456169.2 scavenger receptor cysteine-rich domain-containing group B protein [Oreochromis niloticus]	ENSONIG00000012737	HC-LR	Not examined	Not examined	scaffold1070_cov59	2182047-2182360;2182468-2182569;2184451-2184765;2184975-2185043;2185368-2185436;2185687-2186001;2188130-2188198;2188300-2188602;2189082-2189120;2189725-2189757;2190549-2190684	2184161-2184315	2192957-2193434	reverse	0.466667	0.000227778	0.625	0.000197222	0.625	0.000261111	HDR/notHDR
XP_013129827.1 testis-expressed protein 26 isoform X1 [Oreochromis niloticus]	ENSONIG00000005507	HC-LR	before HB	gene region (nucleotide)	scaffold10751_cov62	3127138-3127268;3127397-3127558;3127649-3127831;3127997-3128168;3128252-3128414;3128510-3128594;3130630-3130705	3135430-3135745	3127054-3127134	reverse	0.45	0.000763889	0.65	0.000827778	0.3	0.000590278	HDR/HDR
XP_003450179.1 high mobility group protein B1 isoform X1 [Oreochromis niloticus]	hmgb1b	HC-LR	Not examined	Not examined	scaffold10751_cov62	3136432-3136578;3136678-3136823;3136937-3137111;3137209-3137343	3135188-3135338	3137347-3138905	forward	0.45	0.000763889	0.65	0.000827778	0.3	0.000590278	HDR/HDR
XP_003455098.2 arrestin domain-containing protein 1 [Oreochromis niloticus]	arrdc1a	HC-LR	before LM	CDS (aa)	scaffold11233_cov57	213544-213661;216511-216621;216872-216922;219330-219484;219994-220176;220734-220910;221361-221886;222994-223028	213458-213543	223032-224045	forward	0.159698	0.00103472	0.652905	0.00144167	0.533047	0.00143194	HDR/HDR
XP_004558637.2 microprocessor complex subunit DGCR8 [Maylandia zebra]	dgcr8	HC-LR	Not examined	Not examined	scaffold11233_cov57	256228-256914;257659-257821;258907-259049;259604-259943;260053-260250;260364-260465;260882-260980;261852-261934;262143-262243;262865-262971;264204-264331;265041-265154;265378-265458	255514-255628;255948-256227	265462-267551	forward	0.4	0.00107222	0.661674	0.00110972	0.588571	0.00113194	HDR/HDR
XP_025765576.1 ryanodine receptor 2 [Oreochromis niloticus]	RYR2 (1 of many)	HC-LR	after LV	all	scaffold11410_cov57	92469-92516;144663-144782;145266-145370;164592-164666;164884-164962;165651-165763;171263-171362;174976-175072;180411-180485;181793-181949;182092-182256;183204-183325;192661-192844;193510-193645;193900-193995;196461-196579;197939-198072;198166-198407;199616-199808;203110-203314;203456-203560;205667-205770;205928-206011;206618-206777;207905-208052;208263-208363;210368-210472;211175-211349;212843-21…	92409-92468	359279-360253	forward	0.594805	0.00108611	0.777778	0.00104167	0.604585	0.000841667	HDR/HDR
XP_004573749.1 calcium-binding protein 5 [Maylandia zebra]	ENSMZEG00005010511	HC-LR	after LV	all	scaffold11541_cov58	221646-221819;221974-222083;222591-222734;222826-222856;223816-223980;223986-224015	None	219862-221188	reverse	0.722422	0.003725	0.778155	0.00413194	0.246851	0.00205139	HDR/HDR
XP_003448258.1 F-actin-capping protein subunit alpha-1 [Oreochromis niloticus]	capza1b	HC-LR	Not examined	Not examined	scaffold1164_cov57	3272300-3272338;3273807-3273870;3274005-3274056;3274234-3274297;3274579-3274785;3274863-3274942;3275163-3275241;3275324-3275395;3275503-3275565;3275700-3275837	3272070-3272299	3275841-3277120	forward	0.758163	0.000995833	0.611957	0.0011375	0.491304	0.000680556	HDR/notHDR
XP_003448340.2 CTTNBP2 N-terminal-like protein [Oreochromis niloticus]	cttnbp2nlb	HC-LR	Not examined	Not examined	scaffold1164_cov57	3278305-3279588;3280536-3280643;3280911-3281162;3288246-3288353;3289976-3289999	3291709-3291855	3277229-3278301	reverse	0.758163	0.000880556	0.611957	0.0011375	0.49884	0.000680556	HDR/notHDR
XP_004570739.1 H(+)/Cl(-) exchange transporter 3 isoform X1 [Maylandia zebra]	clcn3	HC-LR	after LV	all	scaffold116_cov56	69139-69301;82998-83158;83983-84082;85218-85405;85765-85887;86343-86549;86683-86763;86861-87113;87389-87675;87764-87950;88218-88616;88705-88921;90703-90778;96018-96197	58723-59546	96201-97726;97772-98106	forward	0.74115	0.00309167	0.625922	0.00315556	0.242927	0.00205556	HDR/notHDR
XP_025767358.1 RNA-binding motif, single-stranded-interacting protein 3 isoform X1 [Oreochromis niloticus]	rbms3	HC-LR	after LV	all	scaffold1170_cov59	469247-469372;469749-469835;470066-470182;477289-477339;478395-478491;482446-482489;486776-486882;501322-501401;502314-502471;528269-528360;538689-538747;549024-549202;583221-583295	583296-584467	467082-468660;468793-468859	reverse	0.703797	0.00154444	0.588251	0.00150694	0.336986	0.00120694	HDR/notHDR
XP_003449999.1 sialic acid synthase [Oreochromis niloticus]	nansa	HC-LR	Not examined	Not examined	scaffold11836_cov60	1474442-1474648;1474775-1475041;1475408-1475562;1481320-1481713;1482330-1482461	None	1473598-1474438	reverse	0.468182	0.000938889	0.628571	0.000927778	0.535	0.000751389	HDR/HDR
XP_003449998.1 sialic acid synthase [Oreochromis niloticus]	ENSONIG00000016237	HC-LR	Not examined	Not examined	scaffold11836_cov60	1488780-1488962;1489874-1490140;1491772-1491926;1492298-1492397;1492939-1493154;1493232-1493363	1492038-1492244	1486905-1487350	reverse	0.391837	0.0005	0.676923	0.000584722	0.578378	0.000579167	HDR/HDR
XP_025758358.1 macrophage mannose receptor 1-like isoform X1 [Oreochromis niloticus]	ENSONIG00000007707	HC-LR	Not examined	Not examined	scaffold12049_cov58	189849-189900;191039-191176;193948-194217;194314-194936	156810-156952	194942-195080;195129-195549	forward	0.425806	0.000291667	0.65	0.000238889	0.6	0.000291667	HDR/HDR
XP_014264957.2 C-type lectin domain family 4 member G-like [Maylandia zebra]	ENSMZEG00005009464	HC-LR	before LM	CDS (aa)	scaffold12591_cov59	325206-325419;325505-325671;325813-325925;326046-326169	324352-324415;325045-325205	None	forward	0.58239	0.00310694	0.74557	0.00333611	0.425662	0.00342083	HDR/HDR
XP_019202840.1 tetraspanin-8 isoform X1 [Oreochromis niloticus]	ENSONIG00000016986	HC-LR	Not examined	Not examined	scaffold12686_cov60	72239-72322;78041-78106;81222-81353;81711-81776;81778-81861;81999-82121;86430-86486;87218-87277	None	76051-76638	reverse	0.625	0.000316667	0.625	0.000369444	0.52	0.000133333	HDR/notHDR
XP_005447867.1 interleukin-17F isoform X1 [Oreochromis niloticus]	ENSONIG00000003375	HC-LR	Not examined	Not examined	scaffold1289009_cov99	460-690	None	1-456	reverse	0.660308	0.000706944	0.804	0.0008125	0.503448	0.000575	HDR/HDR
XP_005448876.1 1-phosphatidylinositol 4,5-bisphosphate phosphodiesterase gamma-1 [Oreochromis niloticus]	plcg1	HC-LR	Not examined	Not examined	scaffold13233_cov58	519765-520064;521332-521420;524747-524908;525894-526008;526637-526785;526899-527123;527227-527323;527446-527609;528799-528868;529013-529106;529326-529429;529528-529605;529757-529937;530051-530170;530262-530462;530888-531075;531249-531350;531704-531826;531924-532092;532355-532475;532892-532977;533482-533600;535230-535331;535422-535491;535909-536024;536184-536268;536807-536854;536953-537046;537226-…	547353-547424;548550-548842	516574-519440;519467-519655	reverse	0.498507	0.000819444	0.72236	0.000990278	0.627092	0.000883333	HDR/HDR
XP_005450549.1 disks large homolog 2 isoform X1 [Oreochromis niloticus]	ENSMZEG00005023228	HC-LR	Not examined	Not examined	scaffold1325_cov55	2116504-2116653	2107222-2107507;2107733-2108493	None	forward	0.65	0.000233333	0.711111	0.000283333	0.711111	0.000313889	HDR/HDR
XP_005474469.1 sortilin-related receptor isoform X1 [Oreochromis niloticus]	sorl1	HC-LR	after LV	all	scaffold1337_cov54	39152-39216;39753-39965;40360-40549;40726-40832;41619-41793;43476-43640;46100-46219;47152-47342;47419-47509;47597-47679;48006-48072;48153-48257;50259-50374;50947-51116;51243-51369;51541-51669;52134-52304;52885-53037;53405-53539;55031-55162;55632-55763;55921-56031;56123-56248;57435-57554;57716-57838;57931-58044;58153-58326;58409-58547;58636-58882;59489-59580;59773-59904;60043-60215;60888-60973;615…	121858-122135	37931-39148	reverse	0.731343	0.000452778	0.803279	0.000369444	0.662921	0.000469444	HDR/HDR
XP_004567841.1 ankyrin repeat and SOCS box protein 13 [Maylandia zebra]	asb13b	HC-LR	Not examined	Not examined	scaffold1419812_cov153	163-308;398-590	None	1-159	reverse	0.746667	0.000338889	0.584615	0.000330556	0.3	0.00035	HDR/notHDR
XP_005464079.1 disintegrin and metalloproteinase domain-containing protein 33 isoform X1 [Oreochromis niloticus]	adam19a	HC-LR	Not examined	Not examined	scaffold14217_cov57	53376-53618;54787-55011;60844-60943;62272-62413;67174-67282;68961-69038;70353-70557;73537-73645;74085-74280;75034-75123;76830-77007;78905-79047;80415-80499;83129-83295;83604-83675;84339-84404;86009-86192;90568-90644;104412-104493;118944-119020;128236-128315;136051-136204	133206-133298	47294-47911;48870-49260	reverse	0.606061	0.000825	0.618182	0.000827778	0.333333	0.000831944	HDR/notHDR
XP_025767842.1 leucine-rich repeat-containing protein 2 isoform X1 [Oreochromis niloticus]	ENSONIG00000000578	HC-LR	Not examined	Not examined	scaffold14496_cov50	121694-121833;122256-122425;124417-124569;124712-124857;125591-125727;125810-125966;126053-126132;126611-126726;131209-131345	131913-132118	120750-121386;121384-121690	reverse	0.269737	0.000422222	0.66	0.000370833	0.345455	0.000336111	HDR/HDR
XP_019202096.1 dematin isoform X1 [Oreochromis niloticus]	ENSONIG00000000546	HC-LR	Not examined	Not examined	scaffold14496_cov50	38143-38271;46012-46056;47124-47310;47918-47962;48136-48288;48760-48869;49961-50066;50701-50759;50838-50888;51196-51252;51555-51635;52887-52997	33080-33142;34720-34774	53001-54879	forward	0.457426	0.000933333	0.638835	0.0012	0.374359	0.001	HDR/HDR
XP_025761322.1 uncharacterized protein LOC100692382 isoform X1 [Oreochromis niloticus]	si:ch73-132f6.5	HC-LR	before HB	gene region (nucleotide)	scaffold1480_cov59	447854-447925;450026-450116;454780-454897;455428-455511;459881-459992;461140-461191;461344-461383;466226-466325;467487-467589;467719-467825;467976-468040;475633-475829;478326-478403;479426-479469;479770-479869;479953-480041;480127-480257;480339-480408;481839-481939;482510-482762	482767-482893	444223-446443;446655-447259;447346-447850	reverse	0.626988	0.00176111	0.921348	0.00189028	0.635862	0.00185139	HDR/HDR
XP_004572367.1 NXPE family member 3-like isoform X1 [Maylandia zebra]	ENSMZEG00005027868	HC-LR	after LV	all	scaffold1480_cov59	676768-676956;683509-683967;685247-685536;685945-686015;690404-690610;690702-691303	673776-674806;675965-676767	691307-691391	forward	0.694737	0.000916667	0.812987	0.00161667	0.679755	0.00157917	HDR/HDR
XP_003458428.2 LOW QUALITY PROTEIN: activin receptor type-2A [Oreochromis niloticus]	acvr2aa	HC-LR	Not examined	Not examined	scaffold1508_cov52	100122-100310;100462-100592;100923-101061;101766-101880;101971-102104;102303-102446;103457-103600;104495-104649;104769-104887;105549-105768;106162-106216	106217-107348	99688-100117	reverse	1.2e-16	5e-05	0.744444	0.000175	0.65	0.000163889	HDR/HDR
XP_012771213.1 zinc finger E-box-binding homeobox 2 isoform X1 [Maylandia zebra]	zeb2a	HC-LR	Not examined	Not examined	scaffold1508_cov52	221315-221387;244126-244347;244658-244726;245257-245451;245798-246012;248170-248278;249106-251000;252159-252339;254944-255539	221112-221314	255543-256667	forward	0.618182	0.000166667	0.715385	0.000491667	0.578378	0.000466667	HDR/HDR
XP_005463436.1 kinesin heavy chain [Oreochromis niloticus]	ENSONIG00000005818	HC-LR	Not examined	Not examined	scaffold1508_cov52	41589-41743;41838-42054;48765-48869;49184-49255;54543-54603;54923-55024;55227-55336;55439-55518;55629-55746;55892-56080;56162-56308;56746-56952;57031-57099;58853-59022;60972-61120;61223-61371;61515-61619;61707-61831;61926-62013;75736-75791;75914-75962;76196-76300;76386-76459;76549-76636;95935-96066	96067-96240	31090-33384;33435-33835;33867-34710	reverse	0.475	0.000141667	0.744444	0.0002625	0.65	0.000236111	HDR/HDR
XP_005463437.1 rho GTPase-activating protein 15 [Oreochromis niloticus]	arhgap15	HC-LR	Not examined	Not examined	scaffold1508_cov52	4211-4393;4463-4534;16701-16841;16938-17027;17128-17226;17385-17514;20603-20737;21108-21206;22605-22682;23079-23213;23454-23559;23931-24111	1957-2096	24115-24349	forward	0.12	0.000141667	0.65	0.0002625	0.504348	0.000236111	HDR/HDR
XP_004560131.2 protein FAM198A isoform X1 [Maylandia zebra]	gask1a	HC-LR	after LV	all	scaffold1534_cov57	234215-234416;237619-237722;245303-245425;269977-270414;272305-273408	308065-308386	233075-234211	reverse	0.490909	0.000688889	0.683333	0.00129306	0.443725	0.00109167	HDR/HDR
XP_019208668.1 succinate--hydroxymethylglutarate CoA-transferase isoform X1 [Oreochromis niloticus]	sugct	HC-LR	before LM	CDS (nucleotide)	scaffold1544_cov46	92631-92754;93974-94022;94104-94177;94254-94339;94545-94595;94661-94781;96476-96567;97550-97693;99637-99732;107686-107757;107861-107958;108563-108665;151403-151468	89671-89797;92481-92628	None	forward	0.573333	0.00102778	0.7	0.00130417	0.542857	0.00113333	notHDR/HDR
XP_005468159.1 zinc finger protein 14 isoform X1 [Oreochromis niloticus]	ENSONIG00000013435	HC-LR	Not examined	Not examined	scaffold159_cov51	16191-16742;18512-19294	None	19248-19951	forward	0.694737	0.0004	0.632258	0.000366667	0.257143	0.000419444	HDR/HDR
XP_019211762.1 uncharacterized protein LOC100710538 [Oreochromis niloticus]	ENSONIG00000013388	HC-LR	before HB	CDS (aa)	scaffold159_cov51	616255-616377;616888-617093;617277-617414;617981-618119;618199-618670;619014-619155;619275-619418;619501-619563;619800-619858;620185-620375;620462-620862;621136-621235;621720-621921;622014-622147	616202-616254	622151-622306	forward	0.930667	0.00304167	0.871756	0.00270556	0.67374	0.00137361	HDR/HDR
XP_019221602.1 endophilin-B2 isoform X1 [Oreochromis niloticus]	ENSONIG00000010445	HC-LR	after LV	all	scaffold16023_cov60	150707-150769;151351-151492;157323-157451;162362-162495;163814-163906;165942-166004;167245-167268;168649-168738;173515-173615;174575-174776;177828-177932	150610-150706	177936-179487	forward	0.230769	0.000252778	0.726471	0.00123056	0.675188	0.00119861	HDR/HDR
XP_004570071.1 carbohydrate sulfotransferase 11 isoform X1 [Maylandia zebra]	si:ch211-236h17.3	HC-LR	after LV	all	scaffold1684_cov60	440889-441566;441688-441852;442216-442295;457190-457283	457284-457693	438730-440885	reverse	0.305618	0.000895833	0.661039	0.000818056	0.352697	0.000768056	HDR/HDR
XP_003439554.1 integrin alpha-11 [Oreochromis niloticus]	itga11b	HC-LR	Not examined	Not examined	scaffold17211_cov51	173424-173472;183080-183191;189335-189444;189792-189883;190353-190670;191035-191183;191763-191907;192021-192186;192371-192441;195351-195495;195915-196063;196192-196335;197728-197931;198029-198159;198773-198945;201991-202130;202217-202327;203260-203345;203438-203642;203720-203818;204474-204550;207453-207536;207640-207742;207822-207935;208057-208143;208232-208342;208506-208601;209337-209450;209581-…	None	209664-210499	forward	0.679525	0.000551389	0.593133	0.000473611	0.590476	0.00045	HDR/notHDR
XP_025764677.1 coiled-coil domain-containing protein 33 isoform X1 [Oreochromis niloticus]	ccdc33	HC-LR	Not examined	Not examined	scaffold178_cov58	1022136-1022389;1022489-1022552;1025404-1025617;1026825-1026913;1027014-1027145;1027255-1027345;1027426-1027547;1027652-1027717;1027803-1027919;1028003-1028071	1014704-1016060	None	forward	0.597778	0.0015625	0.653061	0.00183472	0.142187	0.00133333	notHDR/HDR
XP_003440489.1 cholesterol side-chain cleavage enzyme, mitochondrial [Oreochromis niloticus]	cyp11a2	HC-LR	after LV	all	scaffold178_cov58	1028477-1028596;1028683-1028874;1028987-1029065;1029201-1029367;1029450-1029610;1029716-1029919;1030027-1030226;1030357-1030512;1030683-1030954	None	1028194-1028314;1028353-1028468	reverse	0.597778	0.0015625	0.653061	0.00183472	0.109398	0.00133333	notHDR/HDR
XP_024659051.1 intestinal mucin-like protein [Maylandia zebra]	ENSMZEG00005001611	HC-LR	before LT	CDS (aa)	scaffold178_cov58	2101499-2101706;2101804-2101927;2102006-2102045;2102168-2102296;2102387-2102485;2102586-2102696;2102790-2102830;2102923-2103027;2103131-2103308;2103430-2103461;2103663-2103763;2111307-2111376;2111546-2111730;2111812-2112010;2112088-2112271;2112460-2112704;2112822-2112987	None	None	reverse	0.942857	0.001425	0.880587	0.005175	0.880587	0.00515833	HDR/HDR
XP_005465373.1 transmembrane protein 94 isoform X1 [Oreochromis niloticus]	tmem94	HC-LR	Not examined	Not examined	scaffold18002_cov58	112719-112862;114194-114321;114617-114753;114977-115182;115899-116050;116872-116974;117076-117162;117394-117510;121452-121508;122883-122990;124878-125051;125148-125369;125671-126004;126933-127106;127296-127402;127513-127717;128053-128234;128636-128768;130607-130722;130828-130927;131056-131164;131648-131837;131929-132006;132114-132199;132294-132375;133929-134098;134245-134339;137074-137167;140870-…	106570-106725;109728-109872;109874-110026	141915-143063;143152-143317	forward	0.12093	0.000169444	0.6	0.000201389	0.559375	0.000247222	HDR/notHDR
XP_013130919.2 uncharacterized protein LOC102080461 isoform X1 [Oreochromis niloticus]	ENSONIG00000037893	HC-LR	before LT	CDS (aa)	scaffold18157_cov59	196208-196409;197182-197370;197663-197962;198069-198365;199486-199584;199728-199808;200026-200081;200789-201079	None	201083-201690	forward	0.804027	0.00150833	0.772414	0.00151111	0.286713	0.000591667	notHDR/HDR
XP_003447800.1 C-1-tetrahydrofolate synthase, cytoplasmic [Oreochromis niloticus]	mthdf1b	HC-LR	after LV	all	scaffold189_cov58	16962-17048;19503-19655;19794-19901;20001-20178;20297-20397;20592-20633;21258-21397;21570-21681;21865-21933;22028-22168;22325-22401;22499-22601;22689-22763;22863-22970;23059-23105;23207-23343;27002-27175;27291-27388;27498-27625;27707-27818;28901-29037;29147-29247;30324-30460;30831-30884;30995-31054;31317-31442	33188-33353	16294-16843	reverse	0.490909	0.000405556	0.811159	0.00194167	0.7	0.00181389	HDR/HDR
XP_003447873.1 uncharacterized protein C14orf28 homolog [Oreochromis niloticus]	C14orf28	HC-LR	Not examined	Not examined	scaffold189_cov58	34241-34326;34587-35111;35364-35453;35544-35678;36070-36250	33972-34240	36260-37223	forward	0.490909	0.000405556	0.670796	0.000541667	0.652336	0.000483333	HDR/HDR
XP_005453398.1 kelch-like protein 28 [Oreochromis niloticus]	KLHL28	HC-LR	Not examined	Not examined	scaffold189_cov58	40935-41095;41208-41416;42526-42969;43085-43722;43809-44069	44941-45099	37875-40931	reverse	0.490909	0.000405556	0.670796	0.000541667	0.652336	0.000483333	HDR/HDR
XP_005453399.1 coiled-coil domain-containing protein 28B [Oreochromis niloticus]	ccdc28b	HC-LR	Not examined	Not examined	scaffold189_cov58	67969-68020;69817-70006;70232-70401;70709-70944	70945-71015;72065-72409	66005-67965	reverse	0.334247	0.000241667	0.738776	0.000408333	0.60221	0.000259722	notHDR/HDR
XP_019204322.1 transmembrane protein 39B isoform X1 [Oreochromis niloticus]	tmem39b	HC-LR	Not examined	Not examined	scaffold189_cov58	73841-74071;74167-74287;74384-74571;74656-74989;76200-76354;76733-76816;76958-77180;77273-77403	77404-77471;78047-78235	73693-73837	reverse	0.334247	0.000241667	0.738776	0.000408333	0.60221	0.000259722	notHDR/HDR
XP_025763831.1 mastermind-like protein 3 [Oreochromis niloticus]	ENSONIG00000003393	HC-LR	Not examined	Not examined	scaffold191_cov57	2750178-2751247;2752623-2752701;2757486-2757731;2813736-2814689	2816299-2816444	2746199-2747859;2748004-2750174	reverse	0.656676	0.000983333	0.610191	0.000855556	0.533019	0.000931944	HDR/notHDR
XP_005458896.1 storkhead-box protein 2 isoform X1 [Oreochromis niloticus]	ENSONIG00000011533	HC-LR	Not examined	Not examined	scaffold1980_cov55	594768-595104;619811-619963;632239-634627;641518-641719	594129-594767	641760-645094	forward	0.340181	0.000677778	0.657143	0.000645833	0.452174	0.0006	HDR/HDR
XP_004566667.2 ectonucleotide pyrophosphatase/phosphodiesterase family member 6 [Maylandia zebra]	enpp6	HC-LR	Not examined	Not examined	scaffold1980_cov55	646838-647093;652243-652422;668404-668515;669355-669496;669618-669797;675167-675304;676622-676745;677146-677342	646578-646837	677346-677924	forward	0.33	0.000565278	0.657143	0.000645833	0.633094	0.000648611	HDR/HDR
XP_005458917.1 GDNF family receptor alpha-1 [Oreochromis niloticus]	gfra3	HC-LR	Not examined	Not examined	scaffold1980_cov55	934869-934908;965549-965845;973161-973232;978220-978574;984398-984507;987141-987275;988351-988487;999855-1000073	934378-934868	1000078-1001197;1001231-1002389	forward	0.52	0.000268056	0.645714	0.000488889	0.4375	0.000491667	notHDR/HDR
XP_004568739.1 alpha/beta hydrolase domain-containing protein 17C isoform X1 [Maylandia zebra]	abhd17c	HC-LR	Not examined	Not examined	scaffold2032_cov57	422793-423009;433179-433358;448005-448489	448490-448840	419684-422789	reverse	0.585455	0.000225	0.628571	0.000416667	0.536842	0.000386111	HDR/HDR
XP_003452751.1 CD209 antigen-like protein E [Oreochromis niloticus]	ENSONIG00000006977	HC-LR	before LM	CDS (nucleotide)	scaffold2129_cov60	23756-23864;25347-25469;28683-28853;29096-29262;29581-29696;33956-34133	23656-23735	34137-34403;34490-35433	forward	0.546411	0.00272639	0.597889	0.00215833	0.34178	0.00211111	HDR/notHDR
XP_024659049.1 docking protein 4 isoform X1 [Maylandia zebra]	dok4	HC-LR	Not examined	Not examined	scaffold218_cov51	1789479-1789655;1791001-1791117;1791709-1791850;1793059-1793248;1794046-1794165;1794811-1794925	1816089-1816352;1847671-1847922	1785831-1786347;1786389-1789475	reverse	0.684	0.000668056	0.745455	0.000802778	0.52	0.000677778	HDR/HDR
XP_004565790.2 elongation factor-like GTPase 1 [Maylandia zebra]	efl1	HC-LR	Not examined	Not examined	scaffold218_cov51	2342052-2342142;2342573-2342640;2342722-2342806;2343219-2343352;2344294-2344431;2344526-2344737;2345443-2345566;2348644-2348723;2348925-2349061;2349160-2349282;2350987-2351086;2358562-2358692;2358883-2359046;2359794-2359929;2393452-2393583;2395206-2395353;2407361-2407490;2407664-2407790;2408628-2408832;2409125-2409645;2410453-2410637;2414247-2414432	2341604-2342051	2414436-2414730	forward	0.744262	0.00118333	0.585975	0.00117361	0.481081	0.000730556	HDR/notHDR
XP_005474944.1 geminin coiled-coil domain-containing protein 1 isoform X1 [Oreochromis niloticus]	ENSONIG00000041234	HC-LR	Not examined	Not examined	scaffold218_cov51	460099-461031;461737-461853;462418-462503;463917-464049	466485-466751	459287-460095	reverse	0.64	0.000608333	0.673227	0.000772222	0.654545	0.000316667	notHDR/HDR
XP_012778372.1 osteocrin isoform X1 [Maylandia zebra]	OSTN	HC-LR	Not examined	Not examined	scaffold218_cov51	489597-489695;490630-490862;490941-491025	486688-486794	491029-491093;491155-491480	forward	0.619355	0.000608333	0.732374	0.000772222	0.593333	0.000316667	HDR/HDR
XP_004565065.1 latent-transforming growth factor beta-binding protein 4 isoform X1 [Maylandia zebra]	ENSMZEG00005024719	HC-LR	after LV	all	scaffold218_cov51	548201-548468;556443-556688;557014-557087;559019-559195;559846-559948;562185-562240;563477-563618;565798-565974;566069-566206;566692-566988;568442-568609;568978-569109;569553-569678;569939-570052;570322-570441;571294-571407;571524-571643;571883-572002;572375-572500;572623-572748;573065-573187;573700-573831;573975-574100;574607-574750;575542-575805;575911-575982;576305-576433;576526-576666;576886-…	548045-548200	578830-579443;581254-583583	forward	0.547907	0.000552778	0.653333	0.000554167	0.259574	0.000447222	HDR/HDR
XP_013122031.1 diencephalon/mesencephalon homeobox protein 1-A isoform X1 [Oreochromis niloticus]	dmbx1b	HC-LR	after LV	all	scaffold2195_cov58	360587-360740;360911-361089;361929-362364;362556-362971	358421-358608	362975-364339	forward	0.674009	0.00115	0.736364	0.00115833	0.385437	0.000880556	HDR/HDR
XP_003439924.1 secretory carrier-associated membrane protein 4 [Oreochromis niloticus]	scamp4	HC-LR	before HB	CDS (nucleotide)	scaffold2195_cov58	3612415-3612600;3612728-3612845;3615336-3615437;3620934-3621090;3621206-3621341	3622048-3622219	3611060-3612406	reverse	0.694737	0.00136944	0.761538	0.00120278	0.321608	0.00118611	HDR/HDR
XP_005479025.1 chromatin assembly factor 1 subunit A [Oreochromis niloticus]	chaf1a	HC-LR	Not examined	Not examined	scaffold2195_cov58	3623114-3623177;3624921-3624968;3625231-3625880;3626293-3626355;3626494-3626738;3627085-3627166;3627269-3627337;3627828-3628045;3628801-3628969;3629097-3629177;3629805-3629906;3630043-3630292;3632705-3632858;3632970-3633291;3633468-3633552;3634262-3634368	3622612-3623113	3634372-3635142	forward	0.694737	0.000923611	0.761538	0.00101528	0.342857	0.00111944	HDR/HDR
XP_004556912.2 beta-galactoside alpha-2,6-sialyltransferase 1 isoform X1 [Maylandia zebra]	st6gal1	HC-LR	Not examined	Not examined	scaffold2215_cov58	1350198-1350460;1351904-1352078;1353866-1353967;1354788-1354885;1356851-1357115;1357221-1357583;1358296-1358514	1367418-1367493;1368026-1368302	1349889-1350194	reverse	0.969143	0.00291667	0.970621	0.00295	0.404724	0.000720833	HDR/HDR
XP_013122144.3 LIM/homeobox protein Lhx9 [Oreochromis niloticus]	ENSONIG00000005072	HC-LR	Not examined	Not examined	scaffold22243_cov51	333807-333947;333950-334046;334380-334498;334976-335184;335261-335369;335451-335583;336716-336942;337588-337713;337718-337972	None	337990-338053	forward	0.7	0.000530556	0.848889	0.000868056	0.757831	0.000776389	HDR/HDR
XP_005464379.3 uncharacterized protein LOC102079317 [Oreochromis niloticus]	ENSONIG00000005071	HC-LR	Not examined	Not examined	scaffold22243_cov51	338760-338861;340303-340860;340862-340900	None	340905-341518	forward	0.741606	0.000530556	0.848889	0.000868056	0.757831	0.000691667	HDR/HDR
XP_024654173.1 class I histocompatibility antigen, F10 alpha chain [Maylandia zebra]	ENSMZEG00005026977	HC-LR	Not examined	Not examined	scaffold22243_cov51	362972-363026;364797-365072;365178-365468;366396-366691	362824-362971	None	forward	0.786555	0.000991667	0.781818	0.00115278	0.721739	0.000475	notHDR/HDR
XP_025760617.1 deleted in malignant brain tumors 1 protein-like [Oreochromis niloticus]	ENSONIG00000000324	HC-LR	before LT	CDS (aa)	scaffold226555_cov63	5747-5835;6534-6671;6862-7176;12854-13165;15549-15860;16663-17002;22762-22827	22835-22911	None	reverse	0.687861	0.00230833	0.715021	0.00209306	0.203799	0.00138611	HDR/HDR
XP_019220855.1 beta-1,3-galactosyl-O-glycosyl-glycoprotein beta-1,6-N-acetylglucosaminyltransferase isoform X1 [Oreochromis niloticus]	ENSMZEG00005001735	HC-LR	Not examined	Not examined	scaffold2271_cov59	1341399-1341706;1341810-1341903;1342008-1342412;1342532-1343002	1341226-1341398	None	forward	0.421639	0.000836111	0.655882	0.000841667	0.655882	0.000975	HDR/HDR
XP_025766166.1 methyltransferase-like protein 4 [Oreochromis niloticus]	mettl4	HC-LR	Not examined	Not examined	scaffold23342_cov64	35849-35917;39110-39340	None	27896-29252	reverse	0.678571	0.0007375	0.678571	0.000756944	0.115789	0.000797222	HDR/HDR
XP_003459754.1 inhibitor of growth protein 2 [Oreochromis niloticus]	ing2	HC-LR	after LV	all	scaffold23476_cov54	105736-105880;110466-111160	105572-105735	111164-111650	forward	0.266458	0.000504167	0.82	0.000866667	0.53931	0.000868056	HDR/HDR
XP_003459761.2 lysosome-associated membrane glycoprotein 2 [Oreochromis niloticus]	si:ch211-212k18.7	HC-LR	before LT	CDS (aa)	scaffold23476_cov54	94626-94762;95840-96007;96297-96366;98036-98149;98631-99049;99990-100038	100039-100139	92971-94622	reverse	0.294964	0.000676389	0.809877	0.000905556	0.53931	0.000868056	HDR/HDR
XP_003451973.1 E3 ubiquitin-protein ligase MARCH8 isoform X1 [Oreochromis niloticus]	march8	HC-LR	Not examined	Not examined	scaffold2354_cov58	1497664-1497759;1537161-1537211;1545982-1546061;1553813-1553993;1556004-1556139;1560156-1560457	1471108-1471257;1497558-1497663	1560461-1560814;1560836-1563448	forward	0.576667	0.00152361	0.59685	0.00125972	0.507071	0.00134028	HDR/notHDR
XP_003456683.1 moronecidin [Oreochromis niloticus]	ENSONIG00000035130	HC-LR	Not examined	Not examined	scaffold2390_cov61	2044907-2045030;2045146-2045164;2045291-2045381	2045486-2045549	2044712-2044903	reverse	1	0.00101667	0.931818	0.00103333	0.632	0.000375	notHDR/HDR
AGA16544.1 piscidin-1 [Oreochromis niloticus]	ENSONIG00000041740	HC-LR	Not examined	Not examined	scaffold2390_cov61	2061881-2061957;2062278-2062392	None	None	reverse	0.768421	0.000843056	0.858065	0.000855556	0.632	0.000369444	notHDR/HDR
XP_003440190.1 14-3-3 protein gamma-B [Oreochromis niloticus]	ywhag2	HC-LR	Not examined	Not examined	scaffold24123_cov60	144765-145418;148452-148538	148539-148721	142133-144761	reverse	0.809524	0.000566667	0.727119	0.00144167	0.682353	0.00134306	notHDR/HDR
XP_003442433.1 caprin-1 isoform X1 [Oreochromis niloticus]	caprin1a	HC-LR	Not examined	Not examined	scaffold242188_cov60	1049598-1049732;1050220-1050282;1051988-1052074;1054169-1054410;1054571-1054653;1055181-1055336;1055425-1055474;1055570-1055653;1055757-1055918;1056457-1056565;1057937-1057998;1058332-1058463;1058769-1058928;1059418-1059606;1059716-1059822;1059939-1060022	1047805-1048033	1060026-1061291	forward	0.540097	0.00139306	0.579685	0.0015	0.280562	0.00138333	HDR/notHDR
XP_012772379.1 vitamin D 25-hydroxylase [Maylandia zebra]	cyp2r1	HC-LR	before LM	CDS (nucleotide)	scaffold242188_cov60	1405745-1405981;1406812-1406953;1407059-1407691;1407809-1408138;1408278-1408492	1405684-1405742	1408496-1409244	forward	0.757778	0.000872222	0.734673	0.000995833	0.179355	0.000702778	notHDR/HDR
XP_004543245.1 cGMP-inhibited 3',5'-cyclic phosphodiesterase B isoform X1 [Maylandia zebra]	pde3b	HC-LR	after LV	all	scaffold242188_cov60	1412786-1412985;1414454-1414712;1415067-1415228;1415398-1415601;1417683-1417882;1418933-1419046;1419168-1419279;1419681-1419815;1420356-1420519;1420670-1420755;1420870-1421089;1421193-1421293;1421945-1422096;1422298-1422546;1424405-1424455;1457679-1458566	1458567-1458691	1410078-1412782	reverse	0.757778	0.00144444	0.734673	0.00129583	0.60064	0.00133611	notHDR/HDR
XP_012780288.1 adhesion G protein-coupled receptor B1 isoform X1 [Maylandia zebra]	adgrb1a	HC-LR	Not examined	Not examined	scaffold2489_cov60	58345-58536;65246-65404;65545-65580;67594-68255;69919-69958;70729-70824;72048-72219;78447-78545;87533-87618;92766-92832;93083-93152;93486-93636;93848-93950;94692-94795;105680-105806;120263-120306;120399-120501;123559-123634;132671-132814;151030-151138;152400-152468;154558-154752;154985-155091;155204-155305;155433-155597;156421-156585;157363-157527;157913-158080;160141-160245;160945-161103;211340-…	212076-212245;261132-261703	56415-58341	reverse	0.433333	0.000291667	0.6	0.000291667	0.335032	0.000248611	HDR/notHDR
XP_019214780.1 homeodomain-interacting protein kinase 3 isoform X1 [Oreochromis niloticus]	hipk3b	HC-LR	after LV	all	scaffold2497_cov59	491730-491802;503353-504655;521316-521439;525096-525215;525691-525777;526287-526471;526563-526722;527972-528095;528216-528340;528578-528702;529348-529515;529627-529947;530037-530183;530372-530634;531738-531877;534860-535327	491438-491729	535331-539842	forward	0.263745	0.00126944	0.634362	0.00207361	0.44359	0.00168611	HDR/HDR
XP_025754341.1 small G protein signaling modulator 2 isoform X1 [Oreochromis niloticus]	sgsm2	HC-LR	Not examined	Not examined	scaffold25721_cov54	72781-72840;81347-81422;124704-124872;143600-143767;145497-145564;147430-147578;147713-147847;150500-150624;151388-151455;151760-151923;152794-152926;153133-153267;156420-156594;157112-157176;158010-158155;160478-160606;160701-160883;162021-162407;162589-162713;164471-164553;164748-164857;164941-165037;165152-165319;165593-165678	72203-72789	165682-168705	forward	0.704225	0.000955556	0.602139	0.000945833	0.60625	0.00115417	HDR/notHDR
XP_003441765.1 sucrase-isomaltase, intestinal [Oreochromis niloticus]	ENSONIG00000005561	HC-LR	after LV	all	scaffold2609_cov58	1000842-1000916;1002320-1002484;1004639-1004688;1006789-1006877;1007210-1007334;1007762-1007818;1007914-1007998;1008807-1008955;1012506-1012588;1016533-1016701;1016707-1016846;1017007-1017097;1017209-1017325;1017464-1017526;1017670-1017786;1017995-1018123;1021447-1021572;1021862-1021974;1022609-1022705;1024432-1024600;1025271-1025425;1025525-1025731;1026176-1026310;1027617-1027799;1028160-1028209…	1062355-1062637	1000392-1000476;1000516-1000836	reverse	0.508571	0.0011375	0.6	0.00120278	0.535943	0.00159028	HDR/notHDR
XP_004574586.1 mastermind-like domain-containing protein 1 [Maylandia zebra]	ENSMZEG00005006286	HC-LR	after LV	all	scaffold26116_cov59	211851-211975;212768-213848;214351-214547;214680-214745;216707-216809;224800-224871	224872-225665	209885-210894	reverse	0.529474	0.000733333	0.635821	0.00123333	0.386716	0.00113611	HDR/HDR
XP_003458637.2 tumor necrosis factor receptor superfamily member 6B [Oreochromis niloticus]	ENSONIG00000007203	HC-LR	Not examined	Not examined	scaffold2618_cov57	266515-266911;267658-267834;268238-268566	265910-266183	268642-269351	forward	0.257143	0.000806944	0.784091	0.001	0.666667	0.0008	HDR/HDR
XP_003456112.1 WD repeat-containing protein 54 [Oreochromis niloticus]	wdr54	HC-LR	before HB	gene region (nucleotide)	scaffold2651_cov58	888633-888761;888936-889010;889212-889374;890167-890267;890434-890561;890654-890710;891147-891213;891995-892057;892927-893151	893154-893213;893524-893567	887360-888629	reverse	0.737931	0.00141806	0.627586	0.000831944	0.392448	0.00131944	HDR/notHDR
XP_025765623.1 protocadherin-15 isoform X1 [Oreochromis niloticus]	ENSONIG00000016438	HC-LR	after LV	all	scaffold2709_cov61	841387-842980;848397-848507;852637-852855;855534-855710;859275-859363;860339-860569;863510-863637;866837-866977;867193-867302;891502-891614;893127-893267;895257-895373;899508-899744;900890-901075;902079-902198;915470-915598;927424-927517;932645-932724;932917-933049;941970-942071;942583-942674;942891-943040;946006-946140;950176-950382;955169-955281;958267-958375;967500-967670;973052-973162;975579-…	1036916-1037531	838383-841383	reverse	0.440256	0.00207361	0.595266	0.00175417	0.566321	0.002125	HDR/notHDR
XP_003447080.1 core-binding factor subunit beta isoform X1 [Oreochromis niloticus]	cbfb	HC-LR	Not examined	Not examined	scaffold27221_cov54	252154-252231;252663-252749;256940-257056;273104-273220;273309-273404;279407-279475	251850-252153	279477-283026	forward	0.703448	0.0003	0.74	0.000363889	0.523077	0.000480556	HDR/HDR
XP_004568808.2 apolipoprotein B-100-like [Maylandia zebra]	apobb.2	HC-LR	after LV	all	scaffold2770_cov59	1343685-1343739;1344018-1344050;1344153-1344265;1344358-1344503;1344584-1344731;1344845-1344997;1345265-1345389;1345475-1345560;1345653-1346097;1346212-1346326;1346818-1346964;1348018-1348229;1348306-1348501;1348586-1348765;1351308-1351502;1351592-1351759;1351850-1352055;1352260-1352442;1352531-1352661;1353124-1353334;1353418-1353590;1353917-1354077;1354213-1354322;1354411-1354784;1355021-1360699…	1342798-1343684	1362783-1363031	forward	0.75	0.00153056	0.80449	0.00191806	0.701892	0.00185694	HDR/HDR
XP_005472341.1 periostin isoform X1 [Oreochromis niloticus]	postna	HC-LR	after LV	all	scaffold2794_cov61	1844557-1844675;1846072-1846170;1850264-1850328;1850434-1850591;1850695-1850859;1850975-1851121;1851247-1851391;1851936-1852148;1852238-1852372;1852559-1852707;1853120-1853256;1853868-1853998;1854169-1854299;1854648-1854750;1854839-1854906;1855000-1855045;1855135-1855170;1857641-1858138;1860050-1860136;1860223-1860258;1860341-1860393	1844366-1844556	1860397-1861017	forward	0.683333	0.000583333	0.731765	0.000663889	0.323077	0.000647222	HDR/HDR
XP_024659801.1 UDP-glucuronosyltransferase 1-5-like [Maylandia zebra]	ugt5d1 (1 of many)	HC-LR	Not examined	Not examined	scaffold2794_cov61	1907624-1908205;1908953-1909666;1909760-1910053	None	None	reverse	0.705455	0.000676389	0.632258	0.000976389	0.683333	0.000931944	HDR/HDR
XP_004572390.1 rhophilin-1 [Maylandia zebra]	rhpn1	HC-LR	Not examined	Not examined	scaffold27_cov59	170070-170189;172906-173021;177520-177648;178214-178289;178664-178741;178914-179038;179498-179664;180681-180868;180951-181107;181986-182111;182263-182457;182541-182617;182710-182856;183316-183468;183946-184155	169697-169879	184159-186711	forward	0.74125	0.000781944	0.594118	0.000754167	0.377778	0.000740278	HDR/notHDR
XP_013121481.1 uncharacterized protein LOC102083232 [Oreochromis niloticus]	ENSONIG00000014047	HC-LR	Not examined	Not examined	scaffold28354_cov47	148198-148407;148486-148705;148777-148893;148962-149071;150588-150678;151117-151174;151417-151463;151986-152518	140070-140159;140365-140369;140447-140973;142136-142289	152530-153199	forward	0.309474	0.000458333	0.769231	0.000409722	0.35	0.000220833	HDR/HDR
XP_004572489.1 C-C chemokine receptor type 9 [Maylandia zebra]	ENSONIG00000014025	HC-LR	Not examined	Not examined	scaffold28354_cov47	57234-57299;57379-58464	55494-56066	58468-59039	forward	0.22	0.000280556	0.784615	0.000180556	0.466667	0.000236111	HDR/HDR
XP_005454636.1 MAP/microtubule affinity-regulating kinase 4 isoform X1 [Oreochromis niloticus]	mark4a	HC-LR	Not examined	Not examined	scaffold2942_cov59	1188286-1188339;1190671-1190868;1192251-1192304;1195891-1195939;1196188-1196253;1203224-1203294;1203388-1203444;1203875-1204147;1211339-1211458;1211541-1211640;1211744-1211853;1212544-1212730;1212991-1213202;1213916-1214019;1216656-1216940;1219576-1219620;1219720-1220053	1187678-1188285	1220059-1221018;1221045-1222269;1222391-1225278	forward	0.70375	0.000619444	0.629319	0.000583333	0.40598	0.000715278	HDR/HDR
XP_003449849.1 creatine kinase M-type [Oreochromis niloticus]	CKM	HC-LR	Not examined	Not examined	scaffold2942_cov59	1225694-1225869;1225954-1226143;1226237-1226360;1226471-1226642;1226735-1226867;1227033-1227187;1227311-1227503	1228698-1228845	1225377-1225690	reverse	0.70375	0.000619444	0.629319	0.000547222	0.40598	0.000473611	HDR/HDR
XP_005458418.1 alpha-aminoadipic semialdehyde synthase, mitochondrial [Oreochromis niloticus]	aass	HC-LR	Not examined	Not examined	scaffold29688_cov59	284656-284771;284937-285113;285199-285287;287207-287322;287797-287892;288521-288688;288784-288924;292171-292279;292703-292813;293079-293208;294237-294358;306217-306284;306514-306573;306699-306810;321392-321514;324069-324217;330673-330800;333763-333841;333941-334087;334193-334264	None	284441-284652	reverse	0.475	0.000925	0.7	0.000961111	0.216667	0.0008625	HDR/HDR
XP_003457532.1 DNA replication complex GINS protein PSF1 isoform X1 [Oreochromis niloticus]	gins1	HC-LR	Not examined	Not examined	scaffold2997_cov52	1422405-1422470;1422561-1422635;1422714-1422830;1423054-1423144;1423225-1423323;1424026-1424090;1424633-1424707	None	1422401-1422312	reverse	0.471429	0.00015	0.653691	0.000325	0.676923	0.000333333	HDR/HDR
XP_019222160.1 monoacylglycerol lipase ABHD12 [Oreochromis niloticus]	abhd12	HC-LR	Not examined	Not examined	scaffold2997_cov52	1425898-1426070;1429300-1429421;1430046-1430151;1431520-1431639;1431738-1431768;1432073-1432118;1432240-1432372;1432811-1432848;1433079-1433316;1434023-1434101;1434679-1434804	1424831-1424961	1434918-1435203	forward	0.471429	0.000133333	0.653691	0.000325	0.668712	0.000333333	HDR/HDR
XP_024659474.1 LOW QUALITY PROTEIN: polypeptide N-acetylgalactosaminyltransferase 11 [Maylandia zebra]	galnt11	HC-LR	Not examined	Not examined	scaffold3043_cov50	747739-747961;748533-748656;748944-749110;749191-749316;749954-750203;750280-750397;750550-750702;750785-751000;751088-751192;751646-751783;751878-752009	745634-745977;747701-747738	752013-752811	forward	0.671429	0.000375	1	0.000358333	0.3	0.000275	HDR/HDR
XP_003457238.2 chondrolectin isoform X1 [Oreochromis niloticus]	chodl	HC-LR	Not examined	Not examined	scaffold3043_cov50	768708-768804;770206-770381;770458-770636;770729-770931;771130-771213;771287-771383;773838-773916	766282-766747;767898-768431;768442-768707	773920-774587;774709-774837	forward	0.671429	0.000375	1	0.000358333	0.3	0.000275	notHDR/HDR
XP_024659475.1 receptor-type tyrosine-protein phosphatase mu isoform X1 [Maylandia zebra]	ENSMZEG00005020091	HC-LR	Not examined	Not examined	scaffold3043_cov50	794731-794781;795403-795538;803389-803552;805676-805801;805951-806082;806900-807073;807774-807923;808404-808539;808667-808821;816383-816499;818468-818565;821705-821741;821978-822054;823642-823729;840370-840560;853591-853722;855305-855423;867228-867260;871835-871967;890039-890113;893696-893732;896434-896528;896743-896924;907068-907170;907732-907933;908022-908131;908299-908474;909351-909504;929176-…	1001347-1001533	794323-794747	reverse	0.657143	0.0002	0.657143	0.000273611	0.333333	0.000233333	HDR/HDR
XP_003447878.1 cytosolic 5'-nucleotidase 1A [Oreochromis niloticus]	nt5c1ab	HC-LR	Not examined	Not examined	scaffold3051_cov55	8155-8523;9456-9640;10342-10464;13148-13277;13508-13675;15168-15305	15306-16512	6755-7816;7875-8151	reverse	0.2	0.000243056	0.585714	0.000258333	0.131579	0.000247222	HDR/notHDR
XP_012774329.1 claudin-4-like [Maylandia zebra]	ENSMZEG00005024782	HC-LR	before LT	CDS (aa)	scaffold32349_cov61	807-1352	None	408-706	reverse	0.113514	0.000616667	0.682495	0.00138056	0.493709	0.00128056	HDR/HDR
XP_012773016.1 vesicle-associated membrane protein 3 [Maylandia zebra]	VAMP3	HC-LR	Not examined	Not examined	scaffold3273_cov57	2064374-2064424;2064690-2064848;2066133-2066213	2076252-2076343	2061986-2062130;2062249-2063869	reverse	0.733333	0.000441667	0.66	0.000254167	0.237569	0.000313889	HDR/HDR
XP_004545005.2 extended synaptotagmin-1 [Maylandia zebra]	esyt1b	HC-LR	after LV	all	scaffold3273_cov57	353550-353912;354953-354994;355907-356041;356153-356226;356319-356391;356564-356653;356818-356873;357436-357556;357646-357822;358019-358101;358287-358335;358429-358518;358630-358725;359230-359301;359391-359480;359575-359724;359866-359967;360077-360253;360505-360590;360672-360720;360910-360999;361087-361182;361281-361352;361450-361536;361629-361775;362365-362471;362562-362742;362848-363021;363108-…	353242-353382;353400-353549	370340-371072	forward	0.623437	0.00190556	0.677419	0.0021875	0.374586	0.00179861	HDR/HDR
XP_005458745.1 tRNA (guanine(26)-N(2))-dimethyltransferase [Oreochromis niloticus]	trmt1	HC-LR	Not examined	Not examined	scaffold3344_cov58	701-821;932-1008;1194-1302;2436-2521;2709-2864;2866-3025;9494-9613;9839-10053;14217-14367;14699-15051	15955-16149	None	reverse	0.752941	0.000263889	0.483871	0.000227778	0.252459	0.0002625	HDR/notHDR
XP_024662188.1 membrane cofactor protein-like isoform X1 [Maylandia zebra]	ENSMZEG00005022258	HC-LR	Not examined	Not examined	scaffold3374_cov60	2684898-2684958;2685065-2685253;2685421-2685520;2685704-2685776	2684415-2684500;2684856-2684897	None	forward	0.338272	0.00390833	0.902948	0.00735	0.532934	0.004175	HDR/HDR
XP_005471718.1 partitioning defective 3 homolog isoform X1 [Oreochromis niloticus]	PARD3 (1 of many)	HC-LR	after LV	all	scaffold3378_cov56	966726-966845;1001906-1002007;1072686-1072860;1100126-1100310;1103912-1104049;1130020-1130129;1130768-1130851;1135504-1135629;1138020-1138250;1138835-1139022;1143657-1143796;1144280-1144408;1157334-1157519;1158109-1158279;1171284-1171431;1184079-1184265;1194696-1194848;1204201-1204201;1204203-1204434;1208519-1208726;1227201-1227329;1235083-1235388;1287386-1287506;1301730-1301857;1308424-1308850	965651-966725	1308854-1310616;1310645-1311517;1311550-1312107	forward	0.72459	0.0013375	0.6375	0.00151806	0.596479	0.00158889	HDR/HDR
XP_005460134.1 8-oxo-dGDP phosphatase NUDT18 [Oreochromis niloticus]	nudt18	HC-LR	Not examined	Not examined	scaffold34447_cov48	179244-179414;179500-179610;183459-183561;183721-183844;184932-185056;185350-185729	179021-179153	185738-185881;185907-185971	forward	0.258824	0.000372222	0.641935	0.000405556	0.052	0.000305556	HDR/HDR
XP_005461388.2 LOW QUALITY PROTEIN: nidogen-1 [Oreochromis niloticus]	nid1b	HC-LR	Not examined	Not examined	scaffold34683_cov51	3884-4099;16122-16424;17322-17545;18918-19501;19606-19746;20017-20268;20689-20889;21067-21306;23277-23414;23629-23757;24888-25031;28000-28131;30437-30670;32821-32993;33535-33661;34188-34359;34752-34909;35001-35124;36583-36695;40613-40728	3227-3886	40732-41083;41087-41554	forward	0.3	0.0002	0.66	0.000220833	0.28	0.000186111	HDR/HDR
XP_012772809.1 voltage-dependent N-type calcium channel subunit alpha-1B [Maylandia zebra]	ENSMZEG00005005128	HC-LR	Not examined	Not examined	scaffold3561_cov57	56932-57477;61198-61415;65191-65407;82934-82972;108052-108171;109227-109362;110832-110962;111783-111892;113092-113199;113441-113546;123745-123841;124103-124230;125573-125723;158497-158588;158679-158744;158920-159036;161563-161646;161739-161849;172258-172422;177917-178118;187976-188113;188227-188387;192333-192429;211708-211814;212334-212393;212679-212808;213103-213223;229471-229658;230583-231323;2…	372679-373088	56592-56928	reverse	0.4	0.000655556	0.909091	0.000608333	0.433333	0.00065	HDR/HDR
XP_013127535.1 troponin T, slow skeletal muscle isoform X1 [Oreochromis niloticus]	tnnt1	HC-LR	Not examined	Not examined	scaffold3881_cov57	63731-63918;66344-66404;68815-68931;69050-69127;73908-74021;74126-74235;74937-75027;79328-79368;79457-79499	54917-55021	79503-79697	forward	0.909091	0.000616667	0.732958	0.0007625	0.869565	0.000519444	HDR/HDR
XP_005468623.1 synaptotagmin-1 isoform X1 [Oreochromis niloticus]	syt5a	HC-LR	Not examined	Not examined	scaffold3881_cov57	89432-89638;90892-91025;91113-91230;91335-91502;91588-91755;91833-91919;93356-93537;94232-94379	99091-99216	88216-89428	reverse	0.722222	0.000695833	0.732958	0.0007625	0.412821	0.000655556	HDR/HDR
XP_005463521.1 receptor-type tyrosine-protein phosphatase R	ptprr	HC-LR	Not examined	Not examined	scaffold3885_cov59	201174-201264;202152-202265;202348-202505;202589-202699;202880-203017;204453-204532;205561-205645;205971-206160;211293-211433;211649-211770;213391-213513;215122-215229;216068-216217;216292-216405;227511-227785;233405-233450	233457-233769;234079-234229	198265-199032;199734-201170	reverse	0.4	0.000515278	0.8375	0.000558333	0.694815	0.0006375	HDR/HDR
XP_003445104.1 A disintegrin and metalloproteinase with thrombospondin motifs 10 isoform X1 [Oreochromis niloticus]	adamts10	HC-LR	Not examined	Not examined	scaffold4032_cov56	1729846-1729952;1731681-1731846;1732780-1732956;1733645-1733849;1734095-1734224;1735385-1735511;1735602-1735765;1735852-1735932;1738510-1738633;1743355-1743488;1746390-1746492;1746646-1746709;1748553-1748698;1749359-1749466;1751542-1751683;1751871-1752017;1755152-1755257;1755740-1755783;1756956-1757101;1758615-1758698;1759647-1759849;1760290-1760458;1764750-1764959;1765042-1765181;1773209-1773311	1773312-1773599;1778324-1778470	1727253-1727430;1727446-1728944;1728980-1729840	reverse	0.596262	0.00123056	0.632808	0.00114861	0.229799	0.00128056	HDR/HDR
XP_003441600.1 syntaxin-18 [Oreochromis niloticus]	stx18	HC-LR	after LV	all	scaffold4107_cov59	1292964-1293056;1293811-1293891;1293988-1294057;1295976-1296034;1296348-1296442;1298060-1298151;1298241-1298307;1298429-1298506;1298654-1298769;1299974-1300041;1310743-1310895	1310896-1310969	1292267-1292960	reverse	0.516962	0.000744444	0.732258	0.00104583	0.240876	0.000740278	notHDR/HDR
XP_003448411.1 complement C1q subcomponent subunit B [Oreochromis niloticus]	ENSONIG00000004397	HC-LR	Not examined	Not examined	scaffold4123_cov60	2952786-2952954;2953199-2953418;2954964-2955084;2955908-2956114	2952164-2952354	2956118-2956296	forward	0.457143	0.000708333	0.64	0.000625	0.3	0.000793056	HDR/HDR
XP_013128685.1 uncharacterized protein LOC106098464 [Oreochromis niloticus]	si:ch211-193l2.10	HC-LR	Not examined	Not examined	scaffold4123_cov60	2960772-2960887;2961775-2961877;2966493-2966670;2967057-2967241	2967736-2967927	2960170-2960734	reverse	0.457143	0.000708333	0.64	0.000620833	0.3	0.000793056	HDR/HDR
XP_013130427.1 HEAT repeat-containing protein 5A isoform X1 [Oreochromis niloticus]	heatr5a	HC-LR	Not examined	Not examined	scaffold4142_cov60	806200-806356;806853-807006;807645-807747;807958-808065;809619-809770;810069-810245;810669-810752;811045-811146;811409-811582;812471-812618;813022-813149;813692-813826;813923-814027;815496-815730;816154-816333;816468-816536;816726-816904;816984-817223;817568-817753;818126-818305;822029-822202;822292-822481;823296-823455;824235-824425;826176-826281;826752-826915;827018-827187;832358-832467;832581-…	843183-843278;853071-853228	804029-806196	reverse	0.4	0.000151389	0.6	0.000195833	0.6	0.000222222	HDR/notHDR
XP_005458962.1 metallophosphoesterase MPPED2 [Oreochromis niloticus]	mpped2a	HC-LR	after LV	all	scaffold4220_cov58	1211524-1211639;1212911-1213024;1214411-1214526;1254553-1254778;1263350-1263531;1288369-1288481	1288482-1288634;1289443-1289552;1290865-1290967;1290903-1291434	1209705-1211520	reverse	0.705882	0.00101667	0.941509	0.00119167	0.514286	0.000994444	HDR/HDR
XP_024660773.1 protein LBH [Maylandia zebra]	ENSMZEG00005013092	HC-LR	after LV	all	scaffold4248_cov58	14636-14703;16625-16919;18192-18263	21578-21982	13743-14632	reverse	0.58	0.00172917	0.59828	0.00210417	0.567213	0.00120833	HDR/notHDR
XP_019201035.1 leukotriene B4 receptor 1-like [Oreochromis niloticus]	ENSMZEG00005014651	HC-LR	before HB	CDS (aa)	scaffold424_cov59	1204709-1205689	None	1205735-1205813	forward	0.753213	0.00137361	0.753271	0.00140694	0.265444	0.00130139	HDR/HDR
XP_003443928.2 solute carrier organic anion transporter family member 1C1 isoform X1 [Oreochromis niloticus]	SLCO1C1	HC-LR	Not examined	Not examined	scaffold430_cov58	1343591-1343686;1346587-1346728;1347270-1347402;1347577-1347698;1348128-1348274;1349963-1350061;1350255-1350503;1350789-1350953;1351597-1351792;1351988-1352153;1352361-1352545;1352720-1352784;1353144-1353267;1355268-1355487	1340211-1340621	1355491-1355783	forward	0.485083	0.000872222	0.587786	0.001125	0.433962	0.00101944	HDR/notHDR
XP_003444027.1 B-cell receptor-associated protein 29 [Oreochromis niloticus]	ENSONIG00000008519	HC-LR	Not examined	Not examined	scaffold430_cov58	1357384-1357517;1357686-1357782;1358029-1358164;1358272-1358419;1358531-1358631;1358816-1358907	1359331-1359499;1369382-1360454	1357007-1357295	reverse	0.485083	0.00095	0.587786	0.00111944	0.433962	0.00119583	HDR/notHDR
XP_019204211.1 galectin-8 isoform X1 [Oreochromis niloticus]	lgals8b	HC-LR	Not examined	Not examined	scaffold446_cov55	124096-124134;124319-124407;126527-126737;126814-127032;127115-127203;127292-127457;127537-127683	123874-124095	127687-128368	forward	0.365251	0.000875	0.765455	0.00116111	0.726667	0.00112917	HDR/HDR
XP_005456046.2 ribonuclease P protein subunit p25-like protein isoform X1 [Oreochromis niloticus]	rpp25l	HC-LR	Not examined	Not examined	scaffold4484_cov51	443371-444027	None	443066-443367	reverse	0.406897	0.0016	0.7	0.00232778	0.405	0.00158333	notHDR/HDR
XP_019219953.1 collagen alpha-6(VI) chain isoform X1 [Oreochromis niloticus]	COL6A6_a	HC-LR	before LT	CDS (aa)	scaffold4484_cov51	457364-457442;457956-458543;459447-460004;461141-461755;462086-462646;463762-464307;464599-465174;467573-468136;468741-469099;469763-469841;470560-470702;471188-471280;471930-471983;472509-472580;472908-472934;473041-473085;473969-474022;474235-474297;476189-476254;477672-477725;477884-477919;477998-478060;481936-481998;482270-482332;484381-484443;484526-484576;485091-485126;485243-485305;485386-…	None	None	forward	0.340314	0.00273333	0.738718	0.00434028	0.405	0.00275833	HDR/HDR
XP_003448070.1 multidrug and toxin extrusion protein 1 [Oreochromis niloticus]	ENSONIG00000003413	HC-LR	after LV	all	scaffold4490_cov60	13253-13630;13708-13802;14760-14892;14986-15055;15364-15439;16619-16727;16810-16991;17417-17514;19793-19890;19998-20042;20876-20918;23047-23195;23418-23486;23576-23677;24251-24433	24434-24559	None	reverse	0.633898	0.00220278	0.605654	0.00219583	0.169655	0.0014125	HDR/notHDR
XP_013128485.2 multidrug and toxin extrusion protein 1 [Oreochromis niloticus]	ENSONIG00000003414	HC-LR	before HB	gene region (nucleotide)	scaffold4490_cov60	34081-34458;34536-34630;34964-35096;35190-35259;35650-35725;36255-36363;36438-36619;36898-36995;37267-37364;37465-37509;38412-38454;39497-39645;39868-39936;40026-40127;41359-41532	None	33056-33295;33297-34077	reverse	0.633898	0.00220278	0.605654	0.00219583	0.206857	0.00115	HDR/notHDR
XP_024661759.1 cadherin-12 [Maylandia zebra]	ENSMZEG00005016743	HC-LR	Not examined	Not examined	scaffold4561_cov56	140546-140854;148660-148788;150253-150418;153563-153682;155964-156131;156265-156470;156472-156665;161933-162069;163471-163592;164001-164115;166769-167020;169294-169883	137924-138006;140258-140545	169887-170991	forward	0.555844	0.000897222	0.6	0.000893056	0.131034	0.000276389	HDR/notHDR
XP_004572501.1 inositol monophosphatase 1 [Maylandia zebra]	ENSMZEG00005019878	HC-LR	Not examined	Not examined	scaffold46028_cov47	17141-17200;17486-17619;17826-17930;18167-18212;18283-18391;18471-18579;19082-19233;19310-19455	17107-17140	19459-19567	forward	0.542857	0.000259722	0.588889	0.000268056	0.244444	0.000169444	HDR/notHDR
XP_025762758.1 high choriolytic enzyme 1-like isoform X1 [Oreochromis niloticus]	ENSONIG00000006954	HC-LR	Not examined	Not examined	scaffold46630_cov56	199584-199713;199951-200032;201227-201405;201868-201985;202758-202889;203110-203191;203458-203511	203512-203654	None	reverse	0.54	0.000575	0.0892857	0.000483333	0.415385	0.000525	HDR/notHDR
XP_003459438.1 reticulocalbin-1	rcn3	HC-LR	after LV	all	scaffold47190_cov58	219847-220064;221202-221395;221996-222168;222271-222331;222419-222510;222865-222972;225071-225175	217624-217722	225179-225361	forward	0.506667	0.00025	0.610219	0.00228333	0.646552	0.00225833	HDR/notHDR
XP_004562934.1 nitric oxide synthase-interacting protein [Maylandia zebra]	nosip	HC-LR	Not examined	Not examined	scaffold47190_cov58	230878-230946;231181-231289;232597-232667;232978-233094;233577-233728;233925-234060;234799-234880;236299-236404;236528-236597	235065-235146	228862-229094	reverse	0.1375	0.000105556	0.610219	0.00228333	0.616974	0.00225833	HDR/notHDR
XP_019215355.1 tyrosine-protein phosphatase non-receptor type 9 [Oreochromis niloticus]	ptpn9b	HC-LR	after LV	all	scaffold4729_cov56	1147111-1147326;1147585-1147735;1147851-1147929;1149783-1149852;1150276-1150372;1150486-1151348;1151441-1151551;1151731-1151836;1152281-1152405;1152671-1152760;1153566-1153739	1157475-1157559	None	reverse	0.482569	0.00147639	0.698824	0.00170417	0.282724	0.00143472	HDR/HDR
XP_004570788.1 guanine nucleotide-binding protein G(olf) subunit alpha-like [Maylandia zebra]	ENSMZEG00005020149	HC-LR	Not examined	Not examined	scaffold47330_cov54	36297-36440;36517-36584;37063-37193;37535-37792;41331-41404;41480-41534;41948-42045;43755-43874;44071-44125;47019-47091;47524-47659	None	36013-36293	reverse	0.321053	0.000130556	0.82	0.000191667	0.475	0.00015	notHDR/HDR
XP_012779967.1 synaptonemal complex protein 2-like isoform X1 [Maylandia zebra]	ENSMZEG00005020134	HC-LR	Not examined	Not examined	scaffold47330_cov54	50422-50473;50607-50653;51267-51366;53802-53896;53971-54299;54578-54611;54702-54835;60568-60634;60702-60751;60867-60987;64117-64244;64364-64436;65461-65553;65650-65695;65781-65833;67636-67778;68226-68349;68624-68703;71237-71375;71457-71570;72548-72670	73103-73231	50293-50418	reverse	0.321053	0.00025	0.82	0.000206944	0.475	0.000348611	notHDR/HDR
XP_019210461.1 uncharacterized protein LOC102078528 isoform X1 [Oreochromis niloticus]	ENSONIG00000042382	HC-LR	Not examined	Not examined	scaffold47330_cov54	50422-50473;50607-50653;51267-51366;53802-53896;53971-54327;54576-54611;54702-54835;60568-60634;60702-60751;60867-60987;64117-64244;64364-64436;65461-65553;65650-65695;65781-65833;67636-67778;68226-68349;68624-68703;71237-71375;71457-71570;72548-72670	73104-73254	50293-50418	reverse	0.321053	0.00025	0.82	0.000206944	0.475	0.000348611	notHDR/HDR
XP_005470283.1 retinoblastoma-like protein 2 isoform X1 [Oreochromis niloticus]	rbl2	HC-LR	Not examined	Not examined	scaffold49425_cov49	319362-319499;320288-320418;320810-321010;321148-321212;321534-321662;322390-322550;323116-323180;323341-323754;323826-324114;324334-324471;324617-324781;325065-325173;325281-325535;325609-325808;325891-326067;326365-326436;326535-326625;328314-328552;328831-329004;329702-329863	319102-319361	329866-330175	forward	0.630769	0.000144444	0.7	0.000161111	0.2	0.000108333	HDR/HDR
XP_005469292.2 GTPase IMAP family member 4 [Oreochromis niloticus]	ENSONIG00000021445	HC-LR	Not examined	Not examined	scaffold498_cov56	3086497-3087242;3088245-3088302	3088303-3088369	3086439-3086493	reverse	0.921951	0.0007	0.745455	0.000516667	0.457143	0.000813889	HDR/HDR
XP_003445192.1 3-oxo-5-beta-steroid 4-dehydrogenase [Oreochromis niloticus]	ENSONIG00000009750	HC-LR	Not examined	Not examined	scaffold500_cov58	189828-189920;190146-190313;191711-191827;191946-192023;192289-192411;196017-196132;196212-196377;196472-196552	189720-189806	196680-197018;197075-197141	forward	0.896296	0.000718056	0.873333	0.00085	0.815	0.000651389	HDR/HDR
XP_025757175.1 membrane cofactor protein isoform X1 [Oreochromis niloticus]	ENSMZEG00005022254	HC-LR	before HB	CDS (aa)	scaffold5089_cov60	2830-2890;3031-3216;3492-3591;3806-3879;3971-4150;4283-4462;7092-7169;9389-9597	1919-2075	12529-12794	forward	0.338272	0.00390833	0.902948	0.00735	0.532934	0.004175	HDR/HDR
XP_003438955.1 ORM1-like protein 2 [Oreochromis niloticus]	ormdl2	HC-LR	after LV	all	scaffold5089_cov60	718137-718269;719389-719540;722949-723122	728367-728508	717689-718133	reverse	0.466667	0.000275	0.650331	0.00146667	0.648921	0.00146389	HDR/HDR
XP_005456417.1 mitogen-activated protein kinase kinase kinase kinase 4 isoform X1 [Oreochromis niloticus]	ENSONIG00000015844	HC-LR	after LV	all	scaffold518_cov57	40097-40153;41163-41228;56358-56414;58906-59031;59166-59276;60365-60455;60648-60778;62537-62591;62753-62831;64059-64231;67209-67281;67660-67789;68045-68149;68415-68546;72388-72453;76633-76947;78333-78467;80538-80675;82172-82242;83575-83654;85543-85622;85831-85925;86498-86582;86737-86904;87771-87876;87974-88129;88240-88383;88677-88811;88952-89052;89744-89893;94402-94561;94953-95092;95186-95266	39961-40696	95270-98367;98424-99358;99421-99670;99697-99929	forward	0.70087	0.00149028	0.605369	0.00146667	0.523232	0.0009625	HDR/notHDR
XP_014263793.1 transmembrane protein 100 [Maylandia zebra]	TMEM100 (1 of many)	HC-LR	Not examined	Not examined	scaffold541_cov52	11159-11632	11633-11680;13326-13437;13946-14134	9305-10750;10749-11155	reverse	0.3625	0.00015	0.658537	0.000566667	0.658537	0.000508333	HDR/HDR
XP_005471552.1 nucleoside diphosphate-linked moiety X motif 13 isoform X1 [Oreochromis niloticus]	nudt13	HC-LR	Not examined	Not examined	scaffold541_cov52	658869-659060;659175-659329;659438-659549;659612-659737;659883-659989;660075-660182;660266-660408;660486-660679;660681-660767	None	658611-658865	reverse	0.761905	0.00103194	0.713846	0.00137083	0.583243	0.00143611	notHDR/HDR
XP_004568475.1 vasohibin-2 isoform X1 [Maylandia zebra]	vash2	HC-LR	after LV	all	scaffold566_cov59	161113-161433;172376-172464;172661-172717;172957-173097;178329-178566;178654-178797;183338-183456;188597-188663	159727-159927;160994-161112	188667-188925	forward	0.768897	0.00183472	0.650866	0.00221389	0.599278	0.00145972	HDR/HDR
XP_019201265.1 cytochrome P450 2K1-like [Oreochromis niloticus]	ENSONIG00000018682	HC-LR	Not examined	Not examined	scaffold566_cov59	80211-80420;86521-86683;86770-86919;87014-87174;87279-87458;88051-88192;88362-88546;88735-88876;88958-89142	None	None	forward	0.733333	0.000275	0.733333	0.000366667	0.411429	0.0004	notHDR/HDR
XP_013127695.1 cytochrome P450 2K1 [Oreochromis niloticus]	ENSONIG00000018676	HC-LR	Not examined	Not examined	scaffold566_cov59	86194-86400;86521-86683;86770-86919;87014-87174;87279-87458;88051-88192;88362-88546;88735-88876;88958-89142	86123-86191	89146-89509	forward	0.433333	0.000275	0.733333	0.000366667	0.411429	0.0004	HDR/HDR
XP_003441087.1 egl nine homolog 1 isoform X1 [Oreochromis niloticus]	egln1a	HC-LR	after LV	all	scaffold618_cov57	1391684-1391736;1391838-1391905;1391994-1392130;1405254-1405373;1423553-1424239	1424240-1424576	1390696-1391680	reverse	0.214247	0.00150556	0.651351	0.0015625	0.544	0.00153056	HDR/HDR
XP_003451848.1 cyclic nucleotide-gated cation channel [Oreochromis niloticus]	ENSONIG00000015875	HC-LR	after LV	all	scaffold626_cov59	701642-701824;702527-702904;703745-703843;703942-704220;704312-704799;704957-705063;705237-705347;705430-705621;705926-706036;706319-706407	706743-706828	695176-695359;696771-696919;697334-697435;697528-697644;698135-698210;699953-701645	reverse	0.596562	0.00180556	0.672827	0.00184722	0.320312	0.0007625	HDR/HDR
XP_004563668.1 caspase-3 [Maylandia zebra]	CASP3 (1 of many)	HC-LR	Not examined	Not examined	scaffold626_cov59	832373-832434;832991-833148;835333-835461;835908-836083;836665-836785;837047-837273	829610-829685	837277-837513	forward	0.742857	0.000548611	0.585824	0.000901389	0.44833	0.000797222	HDR/notHDR
XP_005468646.1 histone deacetylase 5 isoform X1 [Oreochromis niloticus]	hdac5	HC-LR	Not examined	Not examined	scaffold668_cov57	357586-357742;367500-367592;369210-369457;369538-369682;369783-369888;373327-373460;375847-375978;376119-376228;378083-378199;380451-380562;380686-380796;380891-381084;381164-381282;382647-382842;385885-385996;387229-387362;387544-387664;388181-388230;388307-388414;388502-388557;388647-388734;390672-390791;391203-391300;391441-391559;391764-391897;392352-392433;392526-392734	354383-357585	392916-399524	forward	0.751563	0.000668056	0.658974	0.000752778	0.657931	0.000625	HDR/HDR
XP_019212998.1 uncharacterized protein LOC100694146 [Oreochromis niloticus]	ENSONIG00000035250	HC-LR	Not examined	Not examined	scaffold668_cov57	423997-424163;424339-424676;425478-425650;425655-425659;435163-435456;435548-435650	435651-435693	423033-423233	reverse	0.668966	0.00124583	0.666667	0.00128056	0.619403	0.00100139	notHDR/HDR
XP_005455289.1 probable G-protein coupled receptor 132 [Oreochromis niloticus]	si:dkey-165a24.9	HC-LR	Not examined	Not examined	scaffold669_cov57	579516-580096;580244-580664	578965-579156;579230-579515	580668-580983	forward	0.82619	0.00109167	0.8575	0.001075	0.347541	0.000508333	notHDR/HDR
XP_005468581.1 phospholipid phosphatase-related protein type 5 isoform X1 [Oreochromis niloticus]	plppr2a	HC-LR	Not examined	Not examined	scaffold6875_cov56	1543513-1543605;1571142-1571330;1597048-1597168;1599549-1599799;1601290-1601466;1603782-1603909;1604945-1605050	1533786-1534248	1605054-1605151;1605193-1607045;1607055-1608851	forward	0.247619	0.000452778	0.632258	0.000431944	0.423529	0.000443056	HDR/HDR
XP_025756725.1 myelin transcription factor 1-like protein isoform X1 [Oreochromis niloticus]	MYT1L	HC-LR	Not examined	Not examined	scaffold7011_cov49	107135-107272;108954-109016;109569-109712;110455-110558;110879-110973;112296-112517;113749-113832;113910-113972;114912-114980;115690-115752;116179-116300;118463-118693;122637-122923;124937-125163;125945-126055;128840-128930;131521-131655;136966-138147;145962-146448	179280-179395;211766-212093	104789-105536;105541-107130	reverse	0.547739	0.000841667	0.701435	0.000794444	0.181081	0.000909722	HDR/HDR
XP_014265601.1 C-C chemokine receptor type 6-like [Maylandia zebra]	ccr6b (1 of many)	HC-LR	before HB	CDS (aa)	scaffold7011_cov49	46276-47376	41516-41700	47380-48085	forward	0.545946	0.00202222	0.803093	0.00188333	0.368182	0.0013	HDR/HDR
XP_005461955.1 gephyrin isoform X1 [Oreochromis niloticus]	ENSONIG00000011682	HC-LR	after LV	all	scaffold7011_cov49	469705-469802;483186-483296;483381-483438;483884-483976;484051-484145;485062-485128;486182-486487;487691-487792;488209-488346;490408-490450;490561-490698;491099-491191;491286-491341;491796-491915;491991-492049;492135-492410;492645-492732;493113-493186;493460-493524;494061-494164;494308-494404;495042-495172	None	495252-498300	forward	0.727273	0.000519444	0.8	0.000586111	0.25	0.000270833	HDR/HDR
XP_005461945.2 LOW QUALITY PROTEIN: peroxidasin homolog [Oreochromis niloticus]	pxdn	HC-LR	after LV	all	scaffold7011_cov49	65574-65696;66390-66503;66749-66881;67420-67531;68696-68904;68994-69128;69213-69709;69909-70915;73884-74041;74699-74807;75412-75568;75775-75887;77001-77276;77360-77632;78583-78752;78840-78957;80680-80849;82031-82102;83215-83286;87461-87532;89658-89729;89955-90026;98416-98579	98580-99001;99131-99159;99357-100117	62611-63380;63584-65570	reverse	0.59322	0.00109167	0.802273	0.000991667	0.368182	0.000733333	HDR/HDR
XP_003455771.2 receptor-type tyrosine-protein phosphatase zeta isoform X1 [Oreochromis niloticus]	ptprz1b	HC-LR	Not examined	Not examined	scaffold703_cov58	248625-248688;270186-270254;289264-289443;291024-291175;291263-291358;291507-291573;292882-293039;294018-294168;295052-295236;297448-297574;297754-297806;298165-298632;298792-298975;299317-299520;300288-301688;302627-302771;302862-302950;303042-303131;305791-305907;306003-306085;306153-306287;306608-306739;306818-306975;307071-307206;307824-307970;308071-308164;308672-308745;308835-308963;309069-…	248347-248624	310556-311014;311010-312752	forward	0.386667	0.00075	0.624681	0.00118889	0.229344	0.00112917	HDR/notHDR
XP_005454037.1 very low-density lipoprotein receptor isoform X1 [Oreochromis niloticus]	ENSMZEG00005017038	HC-LR	Not examined	Not examined	scaffold72227_cov58	44017-44074;44678-44812;45712-46089;49773-49892;50056-50181;51402-51567;62622-62837;63346-63464;63674-63813;64387-64528;64602-64815;66410-66581	43886-44016	69311-70488;70538-70921	forward	0.731646	0.000952778	0.822222	0.000825	0.592857	0.00106389	notHDR/HDR
XP_003449061.2 potassium voltage-gated channel subfamily V member 2 [Oreochromis niloticus]	ENSONIG00000012626	HC-LR	Not examined	Not examined	scaffold72227_cov58	77858-79123;82017-82295	77618-77855	82299-83079	forward	0.89875	0.00150833	0.822222	0.0015	0.592857	0.000544444	HDR/HDR
XP_005454036.2 N-acetyllactosaminide beta-1,3-N-acetylglucosaminyltransferase 3 isoform X1 [Oreochromis niloticus]	B3GNT3	HC-LR	after LV	all	scaffold72227_cov58	89145-90308	85922-86041	90312-90994;91035-92063	forward	0.89875	0.00150833	0.798718	0.0015	0.592857	0.000575	HDR/HDR
XP_019209684.1 LOW QUALITY PROTEIN: solute carrier family 12 member 3 [Oreochromis niloticus]	slc12a10.1	HC-LR	before HB	CDS (aa)	scaffold7381_cov55	157958-158034;158355-158505;158653-158769;158890-158965;159447-159542;161188-161327;161489-161599;161737-161848;162528-162658;162753-162837;163019-163176;164062-164169;164894-165017;165117-165218;165544-165702;165843-165942;166205-166316;166486-166620;167819-167925;168443-168525;168616-168684;168783-168887;169246-169357;170755-170841;171124-171259;171356-171423;172426-172561	None	172565-172762	forward	0.353043	0.00166667	0.711111	0.00186111	0.6	0.00173611	notHDR/HDR
XP_003440108.1 thioredoxin-like protein 1 [Oreochromis niloticus]	txnl1	HC-LR	after LV	all	scaffold74_cov59	716174-716305;716683-716855;717003-717072;717736-717858;719284-719457;720672-720768;721596-721693	721694-721905	715854-716091	reverse	0.250593	0.00109861	0.629054	0.00206389	0.669091	0.00207917	HDR/HDR
XP_012774178.1 endophilin-A1 isoform X1 [Maylandia zebra]	sh3gl2a	HC-LR	after LV	all	scaffold75_cov58	4274048-4274241;4278174-4278225;4278227-4278344;4278468-4278571;4278872-4279030;4279127-4279260;4279614-4279757;4280060-4280132;4280567-4280653;4308646-4308690	4308691-4308826	4271395-4274030	reverse	0.576978	0.00143056	0.631628	0.00138333	0.244094	0.00125694	HDR/HDR
XP_019202416.1 TBC1 domain family member 9B isoform X1 [Oreochromis niloticus]	tbc1d9	HC-LR	Not examined	Not examined	scaffold8054_cov54	115297-115917;116222-116313;116408-116446;116747-116800;117144-117212;117541-117606;117810-118050;118551-118698;121943-122083;122163-122245;122351-122553;122668-122785;122957-123171;126661-127036;127110-127307;127453-127660;127754-128012;131112-131343;131419-131537;132655-132765;133585-133648	133649-133829;133927-134154	114606-115293	reverse	0.2	0.000133333	0.6	0.000170833	0.506667	0.000183333	HDR/notHDR
XP_014266928.2 protocadherin Fat 3 isoform X1 [Maylandia zebra]	fat3a	HC-LR	Not examined	Not examined	scaffold8714_cov59	72847-76153;92873-93196;97408-97469;103878-104192;105123-105333;108777-108845;112404-112543;122923-123198;123608-123818;123938-126666;126783-128154;143637-143833;143988-144141;144281-144514;145814-146203;154141-154355;161424-161561;169690-169833;170347-170544;183782-184583;184862-184996;185126-185280;191268-191501;193105-193351;195914-196067;196760-197472;197795-197908;199079-199138;199540-199575…	72819-72846	207424-209481	forward	0.66	0.000393056	0.625	0.000533333	0.65	0.000497222	HDR/notHDR
XP_004574250.1 multiple epidermal growth factor-like domains protein 9 [Maylandia zebra]	ENSMZEG00005004151	HC-LR	Not examined	Not examined	scaffold931_cov57	19695-20203;20400-20669;27846-27995;33031-33170;52602-52821;59611-60157	60158-60301	17814-19691	reverse	0.2	0.000155556	0.717073	0.00035	0.433333	0.000266667	HDR/HDR
XP_014263181.1 dihydrofolate reductase isoform X1 [Maylandia zebra]	dhfr	HC-LR	Not examined	Not examined	scaffold931_cov57	66913-66991;69216-69331;70964-71087;71319-71424;80962-81011;81486-81577	81578-81612	66558-66909	reverse	0.156757	0.000172222	0.717073	0.00035	0.433333	0.000279167	HDR/HDR
XP_004570768.2 coagulation factor XIII A chain	f13a1b	HC-LR	after LV	all	scaffold941_cov58	113755-113893;114086-114222;114922-115082;115286-115561;116195-116348;116513-116601;116779-116882;117183-117321;118255-118429;118521-118628;118707-118825;118937-119185;120457-120645;121669-121855	121856-121894;125685-125890	113499-113750	reverse	0.503211	0.00125139	0.66022	0.00266667	0.517526	0.00244583	HDR/HDR
XP_012779965.3 poly [ADP-ribose] polymerase 14 [Maylandia zebra]	ENSMZEG00005021082	HC-LR	before HB	CDS (aa)	scaffold941_cov58	79977-80148;80238-80367;83288-84800;84885-85121;85371-85595;85683-85737;85902-86048;89347-89409;89494-89670;89755-89931;106939-107565;108431-108567;109621-109801;111797-112080	79898-80362	112084-112136;112264-112437	forward	0.201105	0.00216667	0.714934	0.00647361	0.532265	0.00616528	HDR/HDR
XP_003440325.1 dehydrogenase/reductase SDR family member 11 [Oreochromis niloticus]	ENSONIG00000013180	HC-LR	Not examined	Not examined	scaffold945040_cov61	2512703-2512738;2512853-2512918;2513196-2513288;2513397-2513526;2514078-2514172;2514325-2514534;2515463-2515594	2515595-2515753	2512547-2512699	reverse	0.3	0.0005	0.930159	0.00105	0.605385	0.000727778	HDR/HDR
XP_003449057.1 nuclear receptor subfamily 5 group A member 2 [Oreochromis niloticus]	nr5a2	HC-LR	after LV	all	scaffold9493_cov59	1068173-1068254;1071387-1071505;1075209-1075350;1084497-1085206;1106301-1106420;1110061-1110208;1134128-1134372	None	1134376-1135331	forward	0.526376	0.00104722	0.592819	0.00124722	0.458286	0.00114028	HDR/notHDR
XP_023010420.2 chemokine XC receptor 1-like [Maylandia zebra]	ENSMZEG00005023529	HC-LR	Not examined	Not examined	scaffold9605_cov62	1004699-1005691	1004619-1004698	1005695-1005839	forward	0.507692	0.000366667	0.596429	0.000513889	0.4	0.000440278	HDR/notHDR
XP_019200759.1 roundabout homolog 2 isoform X1 [Oreochromis niloticus]	robo2	HC-LR	Not examined	Not examined	scaffold9676_cov59	543383-543573;544984-545250;545364-545522;546006-546188;550133-550350;551257-551520;553745-553904;558720-558845;559831-560103;560881-561008;564799-564841;567564-567590;568463-568651;569684-569855;569940-570064;572884-573115;574687-574808;576090-576256;576353-576518;576623-576704;577614-577819;580439-580610;582134-582258;587271-587407;598877-599015;599475-599595;599896-600053;680377-680703;798451-…	798575-799093	539983-542944	reverse	0.73	0.00114028	0.706164	0.00102361	0.541985	0.000933333	HDR/HDR
XP_004550246.2 claudin-like protein ZF-A89 [Maylandia zebra]	cldnd	HC-LR	Not examined	Not examined	scaffold976_cov60	117671-118300	None	117536-117667	reverse	0.436872	0.00297361	0.68559	0.00296667	0.468041	0.00162778	HDR/HDR
XP_004550247.1 claudin-4 [Maylandia zebra]	zgc:112437	HC-LR	Not examined	Not examined	scaffold976_cov60	119480-120109	118945-119005;119282-119479	120113-120341	forward	0.437714	0.00202639	0.68559	0.00194028	0.468041	0.00138333	HDR/HDR
XP_004550249.1 claudin-4 [Maylandia zebra]	cldnb	HC-LR	Not examined	Not examined	scaffold976_cov60	124824-125468	125469-125675	124427-124820	reverse	0.437714	0.000745833	0.68559	0.000766667	0.468041	0.000815278	HDR/HDR
XP_003447045.2 RNA-binding protein 27 isoform X1 [Oreochromis niloticus]	rbm27	HC-LR	Not examined	Not examined	scaffold976_cov60	1782979-1783080;1783964-1784083;1784248-1784331;1784535-1784762;1786619-1786723;1787926-1788102;1788206-1788280;1788459-1788584;1788784-1788915;1789013-1789246;1789391-1789544;1790013-1790166;1790274-1790420;1791653-1791832;1793468-1793695;1794416-1794733;1795190-1795383;1796078-1796151;1796675-1796802;1797964-1798082;1801120-1801196	1801179-1801323	1780266-1781709;1781736-1782919	reverse	0.545263	0.000988889	0.644765	0.00103889	0.311765	0.00111389	notHDR/HDR
XP_025764926.1 3'-5' RNA helicase YTHDC2 isoform X1 [Oreochromis niloticus]	YTHDC2	HC-LR	Not examined	Not examined	scaffold9876_cov60	651685-651844;652022-652112;653579-653787;654339-654541;654998-655164;656927-657029;658344-658500;659459-659566;659682-659812;662799-662934;663132-663258;663575-663640;666594-666769;667693-667789;668176-668263;671469-671549;671642-671724;671857-671962;673391-673510;673591-673863;674199-674325;675802-675989;677130-677319;678113-678204;679377-679496;679591-679745;682208-682376;684408-684623;684745-…	649714-649886	690892-691424	forward	0.52	0.000563889	0.666667	0.000536111	0.263158	0.000548611	HDR/HDR
XP_003446626.1 aryl hydrocarbon receptor [Oreochromis niloticus]	ahr2	HS-LR	after LV	all	scaffold10703_cov59	672329-672412;673880-675431;676852-676993;677159-677268;677360-677562;677663-677802;678009-678123;683644-683733;683814-684004;749284-749471;767540-767598	767599-768015	669122-670853;670859-672325	reverse	0.622472	0.000797222	0.691767	0.00298889	0.717802	0.003	HDR/HDR
XP_005460508.1 E3 ubiquitin-protein ligase DTX3L [Oreochromis niloticus]	si:ch73-78o10.1	HS-LR	Not examined	Not examined	scaffold10808_cov59	21012-21075;21712-21923;29362-29513;29611-29692	None	20636-21008	reverse	0.33617	8.19e-05	0.298113	7.36e-05	0.833333	0.000116667	HDR/HDR
XP_025766947.1 myelin basic protein [Oreochromis niloticus]	mbpb	HS-LR	after LV	all	scaffold1097_cov56	818529-818815;837786-837849;850069-850128	851453-851541;864727-864805	811799-811885;818272-818519	reverse	0.527602	0.000763889	0.257143	0.000918056	0.695082	0.00120833	HDR/notHDR
XP_013123978.1 histone-lysine N-methyltransferase EHMT1 isoform X1 [Oreochromis niloticus]	ehmt1b	HS-LR	Not examined	Not examined	scaffold1124_cov61	1809197-1809286;1820476-1820566;1820655-1821175;1825411-1825666;1825783-1825931;1826379-1826531;1826682-1826753;1826906-1827008;1828269-1828382;1828949-1829226;1829956-1830188;1830270-1830482;1830564-1830646;1831182-1831288;1831450-1831572;1831681-1831782;1833223-1833327;1833424-1833578;1833674-1833844;1833956-1834100;1834859-1834936;1835090-1835205;1835359-1835445;1836112-1836190;1836330-1836499…	1809106-1809196	1838017-1838364;1838454-1839264	forward	0.745455	0.0006125	0.388417	0.000584722	0.82	0.000536111	HDR/HDR
XP_004574351.2 myotonin-protein kinase [Maylandia zebra]	ENSMZEG00005023247	HS-LR	Not examined	Not examined	scaffold11516_cov59	10435-10537;13090-13238;13369-13465;14846-14925;15159-15407;18207-18404;19548-19641;21343-21491;21617-21712;21888-21956	71308-71402;91355-91431	None	reverse	0.66	0.000420833	0.542857	0.000451389	0.733333	0.000465278	HDR/HDR
XP_025757598.1 beta-1,4 N-acetylgalactosaminyltransferase 1 [Oreochromis niloticus]	b4galnt1a	HS-LR	after LV	all	scaffold1164_cov57	1148271-1148316;1149716-1149927;1150002-1150184;1150549-1150655;1150984-1151021;1151121-1151301;1152170-1152262;1152365-1152552;1153182-1153322;1160447-1160684;1161505-1161713	1148129-1148252	1161719-1162222;1162751-1163452;1163550-1163635	forward	0.735294	0.000640278	0.488608	0.000576389	0.805882	0.000626389	HDR/HDR
XP_004558980.1 solute carrier family 26 member 6-like [Maylandia zebra]	si:ch211-117c9.2	HS-LR	Not examined	Not examined	scaffold1164_cov57	3622272-3622423;3622643-3622697;3622783-3623091;3623185-3623295;3623454-3623546;3627807-3627876;3627991-3628097;3628203-3628298;3628417-3628494;3628931-3629044;3635937-3636084;3636456-3636538;3636751-3636903;3638700-3638864;3638979-3639151;3640117-3640227;3640488-3640627;3641317-3641456	None	None	reverse	0.7	0.000263889	0.133333	0.000205556	0.833333	0.000326389	HDR/HDR
XP_013128582.1 kelch repeat and BTB domain-containing protein 12 isoform X1 [Oreochromis niloticus]	ENSONIG00000012463	HS-LR	Not examined	Not examined	scaffold1164_cov57	3654443-3654521;3654695-3654870;3655282-3655463;3655564-3655696;3655934-3656167;3656281-3656639;3656725-3656998;3657498-3657645;3657732-3657929;3658010-3658155	3653993-3654442	3658159-3658369;3658411-3658500	forward	0.7	0.000263889	0.121951	0.000227778	0.833333	0.000334722	HDR/HDR
XP_003448346.2 bone morphogenetic protein receptor type-2 [Oreochromis niloticus]	ENSONIG00000012464	HS-LR	Not examined	Not examined	scaffold1164_cov57	3659776-3660022;3660265-3660423;3660889-3660995;3662160-3662264;3662369-3662590;3663469-3663583;3663846-3664003;3664275-3664428;3665561-3665697;3665779-3665892	3659433-3659554	3665961-3666061;3666987-3666560;3666598-3668087;3668133-3668211	forward	0.7	0.000247222	0.162963	0.000277778	0.833333	0.000334722	HDR/HDR
XP_004568759.1 mitochondrial carrier homolog 2 [Maylandia zebra]	mtch2	HS-LR	Not examined	Not examined	scaffold11656_cov58	11969-12055;13462-13545;13686-13790;14021-14047;18469-18525;19747-19804;19883-19934;20015-20074;24742-24835;25088-25135;25210-25277;25352-25427;30546-30629	None	30633-31247	forward	0.909091	0.000393056	0.216327	0.000426389	0.909091	0.0003875	HDR/HDR
XP_005474358.1 pleckstrin homology domain-containing family A member 1 isoform X1 [Oreochromis niloticus]	plekha1a	HS-LR	Not examined	Not examined	scaffold11899_cov60	1872148-1872288;1873373-1873429;1873537-1873582;1876537-1876634;1877012-1877143;1880196-1880336;1880659-1880727;1881304-1881368;1881500-1881563;1881765-1881854;1882970-1883043;1883836-1883910;1885399-1885627	1864610-1864766	1885631-1885717	forward	0.331878	0.00113889	0.115084	0.00109722	0.717197	0.00116667	HDR/notHDR
XP_004566156.1 C-C motif chemokine 4 [Maylandia zebra]	ENSMZEG00005014984	HS-LR	Not examined	Not examined	scaffold12045_cov59	222205-222265;222816-222939;223067-223154	222158-222204	223158-223335	forward	0.822047	0.00135833	0.0512821	0.00151944	0.883077	0.0014	HDR/HDR
XP_005450821.1 homeobox-containing protein 1 isoform X1 [Oreochromis niloticus]	zgc:91944	HS-LR	Not examined	Not examined	scaffold12049_cov58	437127-437270;438352-438470;438606-438701;439636-439718;442735-442891;447567-447785;449005-449115;450784-450869;451142-451571;453226-453307	454261-455355	435388-437123	reverse	0.627586	0.000505556	0.166667	0.000408333	0.8	0.000480556	HDR/HDR
XP_005477873.1 sorting nexin-21 [Oreochromis niloticus]	snx21	HS-LR	Not examined	Not examined	scaffold12186_cov54	544671-545172;549804-549969;550078-550219;550611-550816;551642-551933	551934-551965;555989-556197	540531-540773;540783-540856;540907-541268;541272-543664;543667-544667	reverse	0.7625	0.00129167	0.335714	0.00123194	0.865471	0.00134306	notHDR/HDR
XP_013127265.1 deoxyribonuclease-1 isoform X1 [Oreochromis niloticus]	ENSONIG00000014719	HS-LR	Not examined	Not examined	scaffold12186_cov54	571045-571197;571333-571421;575663-575749;579332-579429;579559-579671;580334-580491;580672-580768;582105-582233	558587-558742	582233-582872	forward	0.7625	0.00129167	0.335714	0.000715278	0.865471	0.00111528	notHDR/HDR
XP_004570700.1 ankyrin repeat domain-containing protein 1 [Maylandia zebra]	ankrd1a	HS-LR	after LV	all	scaffold12214_cov56	412453-412542;413241-413339;413736-413834;414055-414153;414257-414355;414471-414578;414962-415090;415867-416079	418315-418459	410916-412449	reverse	0.75	0.00131944	0.382295	0.00164167	0.744444	0.00146944	HDR/HDR
XP_024655157.1 leucine-rich repeat serine/threonine-protein kinase 1 [Maylandia zebra]	lrrk1	HS-LR	Not examined	Not examined	scaffold1230_cov57	127577-127751;128359-128591;129064-129268;132786-133000;133106-133303;137734-137850;138275-138392;140079-140230;141126-141320;145566-145703;146644-146783;146881-147084;149978-150144;153390-153693;159096-159235;159782-159954;160029-160200;160721-160818;160898-161076;163164-163323;164009-164129;164303-164475;165606-165770;166177-166391;166720-166832;171476-171605;173266-173336;176051-176163;177218-…	199235-100265;204592-204740	126203-127571	reverse	0.708571	0.000568056	0.296875	0.000552778	0.740299	0.000530556	HDR/HDR
XP_004568754.1 protein Lines homolog 1 [Maylandia zebra]	lins1	HS-LR	before LM	gene region (nucleotide)	scaffold1230_cov57	239144-239500;239575-239664;241036-241168;241450-242040;243163-243346;243606-244335	None	244339-244909	forward	0.734653	0.00126389	0.12	0.0008375	0.722917	0.0011875	HDR/notHDR
XP_003439053.1 rhodopsin [Oreochromis niloticus]	rho	HS-LR	after LV	all	scaffold1252_cov58	1388001-1389062	1389063-1389152	1387551-1387997	reverse	0.286957	0.000584722	0.861053	0.00165139	0.908374	0.00169167	HDR/HDR
XP_025762014.1 LOW QUALITY PROTEIN: CREB-binding protein [Oreochromis niloticus]	crebbpb	HS-LR	Not examined	Not examined	scaffold12672_cov56	257609-258307;258545-260137;260257-260538;260852-261013;261265-261432;261567-261732;261846-261959;262054-262200;264749-264899;264978-265045;265166-265243;265349-265405;265539-265649;266954-267042;267222-267461;267559-267677;269488-269662;269840-270016;270250-270615;270780-270968;271495-271616;271877-271939;272092-272254;272404-272521;272615-272752;272945-273041;273131-273376;274091-274204;275003-…	298555-299355	256623-257605	reverse	0.745652	0.000791667	0.025641	0.0007875	0.784127	0.000788889	HDR/HDR
XP_005465813.1 opsin-5 isoform X1 [Oreochromis niloticus]	opn5	HS-LR	Not examined	Not examined	scaffold12781_cov61	68855-68987;80366-80485;105680-105850;107886-108220;108321-108557	43426-43639	110053-112434;115075-115258;115447-116340;117881-119705	forward	0.7	0.0002125	0.372727	0.000155556	0.851613	0.000258333	HDR/HDR
XP_025757760.1 transcription factor GATA-5 isoform X1 [Oreochromis niloticus]	gata5	HS-LR	Not examined	Not examined	scaffold12783_cov56	1554068-1554587;1557364-1557533;1559740-1559868;1560084-1560168;1560435-1560562;1566432-1566548	1553085-1554068	1566552-1567926	forward	0.575	0.000275	0.4	0.000258333	0.683333	0.000175	HDR/notHDR
XP_025765631.1 signal transducer and activator of transcription 5B isoform X1 [Oreochromis niloticus]	ENSONIG00000007261	HS-LR	Not examined	Not examined	scaffold1289862_cov52	10240-10367;10627-10783;15984-16073;16956-17133;24712-24842;25918-26069;27370-27525;28575-28754;28848-28935;30703-30825;30943-31035;31529-31735;44742-44836;45034-45176;45450-45605;45698-45749;46892-46999;48097-48217	4223-4393	48221-49195;49663-50374;50653-50801;50853-53145	forward	0.694915	0.000420833	0.105455	0.000336111	0.765625	0.000423611	HDR/HDR
XP_005460271.1 suppressor APC domain-containing protein 2 isoform X1 [Oreochromis niloticus]	SAPCD2	HS-LR	Not examined	Not examined	scaffold1309_cov59	487865-487990;488092-488211;489926-490027;492192-492338;494719-494852;497991-498405	498765-499025	485551-485919;485973-486059;486734-486961;486972-487848	reverse	0.84	0.0009	0.13578	0.000666667	0.879167	0.00095	HDR/HDR
XP_005450545.1 phosphatidylinositol-binding clathrin assembly protein isoform X1 [Oreochromis niloticus]	ENSONIG00000004669	HS-LR	Not examined	Not examined	scaffold1325_cov55	2036974-2037103;2043218-2043360;2044717-2044792;2044878-2044980;2045671-2045764;2046840-2046951;2048872-2048978;2049086-2049154;2051662-2051747;2051938-2052061;2052998-2053128;2055979-2056061;2058178-2058255;2058799-2058900;2062856-2062978;2063706-2063736;2063819-2063918;2066861-2066920;2068586-2068699	2036576-2036708;2036911-2036973	2069415-2070498	forward	0.584615	0.000233333	0.24	0.000205556	0.711111	0.000225	HDR/notHDR
XP_019201833.1 tumor necrosis factor receptor superfamily member 21 isoform X1 [Oreochromis niloticus]	tnfrsf21	HS-LR	Not examined	Not examined	scaffold13665_cov57	13454-14186;18850-19418	None	None	forward	0.4	0.000241667	0.221622	0.000186111	0.780952	0.000183333	HDR/HDR
XP_005471260.1 uncharacterized protein LOC100698083 isoform X1 [Oreochromis niloticus]	ENSONIG00000007282	HS-LR	Not examined	Not examined	scaffold13689_cov54	133814-133937;135135-135199;135387-135426;136969-137101;149718-149771;153067-153127;154550-154642;160733-160786;185666-185812;214911-215162	None	133207-133810	reverse	0.833333	0.00025	0.113846	0.000180556	0.808	0.000241667	HDR/HDR
XP_005470591.1 carnitine O-acetyltransferase isoform X1 [Oreochromis niloticus]	crata	HS-LR	Not examined	Not examined	scaffold13896_cov58	40228-40440;40615-40752;40934-40996;41156-41291;42594-42716;43345-43464;43689-43789;44272-44450;44533-44707;46111-46276;46424-46477;47198-47316;47890-48207	49105-49253	37617-37978	reverse	0.690909	0.000291667	0.335065	0.000347222	0.806061	0.0003	HDR/HDR
XP_024658954.1 leukemia inhibitory factor receptor [Maylandia zebra]	ENSMZEG00005001143	HS-LR	Not examined	Not examined	scaffold13896_cov58	4443-4925;5286-5352;5447-5526	15961-16032;16158-16187	2940-4444	reverse	0.443478	0.000395833	0.134884	0.000344444	0.731343	0.000384722	HDR/HDR
XP_003440250.2 serine/threonine-protein phosphatase 2A activator [Oreochromis niloticus]	ptpa	HS-LR	Not examined	Not examined	scaffold13896_cov58	49521-49593;52154-52263;54090-54176;54532-54657;54744-54861;55182-55281;56395-56519;58759-58859;73174-73281;79389-79460	49363-49520	79466-80419	forward	0.74	0.000291667	0.335065	0.000347222	0.806061	0.0003	notHDR/HDR
XP_014265723.1 COMM domain-containing protein 7 isoform X1 [Maylandia zebra]	commd7 (1 of many)	HS-LR	Not examined	Not examined	scaffold1411_cov47	397963-398036;399927-399975;400199-400248;400405-400495;401500-401537;401648-401704;403017-403119;403388-403441;404711-404791	404792-404890	397860-397959	reverse	0.733333	0.000230556	0.731343	0.000341667	0.742105	0.000341667	HDR/HDR
XP_019201743.1 protein cornichon homolog 3 isoform X1 [Oreochromis niloticus]	cnih3	HS-LR	Not examined	Not examined	scaffold1417_cov59	26566-26616;46860-46928;80961-81038	81039-81962	None	reverse	0.536842	8.75e-05	0.15	8.33e-05	0.909091	9.17e-05	HDR/HDR
XP_003459648.2 patched domain-containing protein 4 [Oreochromis niloticus]	ptchd4	HS-LR	Not examined	Not examined	scaffold1418_cov61	32536-34214;79145-79640;99519-100118	100119-100538	28281-31535;31572-32532	reverse	0.485714	0.000220833	0.3	0.000275	0.773333	0.000391667	HDR/HDR
XP_005462003.1 carcinoembryonic antigen-related cell adhesion molecule 5 [Oreochromis niloticus]	si:ch211-264f5.8	HS-LR	Not examined	Not examined	scaffold1459_cov48	437877-437925;438059-438370;441888-442051;442167-442296;444397-444666;446356-446637;448569-448823;450045-450163	437748-437876	455789-456286	forward	0.509091	0.000884722	0.459861	0.00130833	0.733333	0.00129167	HDR/HDR
XP_003443852.1 PQ-loop repeat-containing protein 1 isoform X1 [Oreochromis niloticus]	PQLC1	HS-LR	Not examined	Not examined	scaffold14786_cov60	163733-163935;165673-165806;169480-169530;180524-180740;196407-196614	163189-163732	196618-198632;199314-200601	forward	0.693706	0.00106806	0.156989	0.00102639	0.719708	0.00101528	HDR/notHDR
XP_019206425.1 CMP-N-acetylneuraminate-beta-galactosamide-alpha-2,3-sialyltransferase 1 [Oreochromis niloticus]	ENSONIG00000007662	HS-LR	Not examined	Not examined	scaffold14786_cov60	439037-439207;441813-441932;446233-446278;455413-455592;477154-477347;481617-481907	481908-482303;519652-519891;526942-527297	435677-438029;438145-439033	reverse	0.923077	0.000826389	0.50084	0.000786111	1	0.000901389	HDR/HDR
XP_003443854.2 cytosolic 5'-nucleotidase 1A [Oreochromis niloticus]	nt5c1aa	HS-LR	after LV	all	scaffold14786_cov60	70386-70739;71712-71896;76458-76580;82411-82540;82639-82806;88590-88634;94202-94357	94358-94976	68194-70382	reverse	0.461111	0.000961111	0.310989	0.00100694	0.784071	0.00116667	HDR/HDR
XP_025758186.1 protein FAM111A-like [Oreochromis niloticus]	ENSONIG00000014117	HS-LR	Not examined	Not examined	scaffold1479_cov48	54369-54410;54510-54578;54673-54735;54967-55089;55091-55378;55383-55712;55714-56775	41981-42186;54276-54366	56798-57351	forward	0.627119	0.00303056	0.653197	0.00339583	0.897436	0.00195	HDR/HDR
XP_003455592.1 neuropeptide Y receptor type 2 [Oreochromis niloticus]	npy2rl	HS-LR	after LV	all	scaffold1480_cov59	138133-138714;139364-139517;145091-145256;174787-174919;183257-183436	183442-183502;222070-222745	130813-133610;133645-134017;134165-134685;134748-134963;135393-135847;135858-136366;136586-138120	reverse	0.65	0.00199167	0.316226	0.0020625	0.8	0.00128333	HDR/HDR
XP_005460213.1 zinc finger protein 883 isoform X1 [Oreochromis niloticus]	ENSONIG00000014100	HS-LR	after LV	all	scaffold1480_cov59	50717-52041;53576-54112;55199-55301	56731-56991	49815-50713	reverse	0.802778	0.002675	0.791938	0.00546806	1	0.00645833	HDR/HDR
XP_024661889.1 acyl-coenzyme A thioesterase 5-like [Maylandia zebra]	ENSMZEG00005024068	HS-LR	Not examined	Not examined	scaffold1496_cov61	1794632-1795237;1795316-1795514;1795633-1796093	1812812-1812962;1813574-1813718;1813784-1796138	1793858-1794628	reverse	0.618182	0.000994444	0.337345	0.00165694	0.813913	0.00190833	notHDR/HDR
XP_005456145.1 platelet endothelial aggregation receptor 1 isoform X1 [Oreochromis niloticus]	pear1	HS-LR	before LM	CDS (nucleotide)	scaffold1549_cov59	210260-210408;212278-212481;214254-214316;215990-216116;216347-216456;218151-218369;218593-218715;219283-219414;219515-219646;219739-219891;221343-221445;222308-222471;222553-222673;222762-222936;223847-224059;224493-224629;224953-225055;227720-227966;234621-234713;241234-241334;241429-241530;242122-242243	266740-266989	208920-210242	reverse	0.579394	0.0018375	0.194964	0.00153333	0.730417	0.00177778	notHDR/HDR
XP_013130508.1 C-type lectin domain family 12 member B isoform X1 [Oreochromis niloticus]	ENSONIG00000002260	HS-LR	before HB	CDS (aa)	scaffold1549_cov59	277488-277632;277851-277966;278074-278228;278917-279111;281680-281784;282049-282120;282950-283021;283380-283440	None	276032-276543;276958-277480	reverse	0.6713	0.00185278	0.194964	0.00112778	0.730417	0.00180556	notHDR/HDR
XP_005456139.1 C-type lectin domain family 4 member M isoform X1 [Oreochromis niloticus]	ENSONIG00000002258	HS-LR	after LV	all	scaffold1549_cov59	285353-285497;286619-286743;287822-287982;288186-288380;288458-288565;288645-288725;288960-289020	289021-289165	284546-285349	reverse	0.6713	0.00185278	0.194964	0.00112778	0.730417	0.00180556	notHDR/HDR
XP_003442677.1 red-sensitive opsin [Oreochromis niloticus]	opn1lw1	HS-LR	after LV	all	scaffold1557_cov56	22276-22371;22461-22700;22792-22957;23047-23215;23349-23645;24381-24483	24484-24554	22068-22272	reverse	0.146154	0.000759722	0.914551	0.0033	0.941711	0.0032	HDR/HDR
XP_003442678.1 blue-sensitive opsin [Oreochromis niloticus]	opn1sw2 (1 of many)	HS-LR	Not examined	Not examined	scaffold1557_cov56	30486-30584;31138-31377;31576-31741;31867-32035;32511-32889	None	29760-30482	reverse	0.146154	0.000759722	0.914551	0.0033	0.941711	0.0032	HDR/HDR
XP_003442674.1 transcription factor E3 [Oreochromis niloticus]	tfe3b	HS-LR	after LV	all	scaffold1557_cov56	4227-4682;5902-6049;6200-6275;6468-6524;6633-6744;7421-7516;7945-8169;8294-8494	12085-12246	2405-3192;3287-4223	reverse	0.169863	0.000759722	0.914551	0.0033	0.941711	0.0032	HDR/HDR
XP_019215921.1 B-cell receptor CD22 [Oreochromis niloticus]	ENSMZEG00005014851	HS-LR	Not examined	Not examined	scaffold15731_cov62	264684-265038;266695-266910;267070-267330;268253-268513;269184-269407	260209-260639	None	forward	0.863212	0.00163333	0.033557	0.000836111	0.893793	0.00148333	HDR/HDR
XP_005450804.1 CMP-N-acetylneuraminate-beta-galactosamide-alpha-2,3-sialyltransferase 1 [Oreochromis niloticus]	ENSMZEG00005001368	HS-LR	Not examined	Not examined	scaffold16124_cov59	29840-30042;34602-34769;35115-35160;35606-35725;52114-52278	26471-26712	52282-52593;52810-52898	forward	1	0.000791667	0.285714	0.000283333	1	0.000816667	HDR/HDR
XP_023009448.2 trace amine-associated receptor 13c-like [Maylandia zebra]	ENSMZEG00005020415	HS-LR	after LV	all	scaffold1641_cov57	53542-54249	None	None	forward	0.671429	0.00121667	0.110048	0.000873611	0.683721	0.00131667	HDR/notHDR
XP_005460958.1 N-myc-interactor isoform X1 [Oreochromis niloticus]	ENSONIG00000017404	HS-LR	Not examined	Not examined	scaffold16641_cov56	267219-267425;268801-268904;269040-269226;270320-270426;271220-271391;271958-272074;272172-272330;273841-273906;274000-274038	274041-274210	266573-267215	reverse	0.72	0.000708333	0.102041	0.000408333	0.733333	0.000558333	HDR/HDR
XP_013129167.1 copine-9 [Oreochromis niloticus]	CPNE9	HS-LR	Not examined	Not examined	scaffold1684_cov60	182670-182749;185783-185823;210068-210114;218286-218387;222373-222497;248448-248511;252597-252700;253854-253958;256416-256457;256779-256854;260072-260125;260353-260414;260848-260894;264251-264432;266074-266201;268749-268851;269428-269485;278454-278527;285741-285920	182084-182669	285924-288691	forward	0.535	0.000984722	0.317073	0.000893056	0.745946	0.000944444	notHDR/HDR
XP_005472753.1 uncharacterized protein LOC102081280 [Oreochromis niloticus]	si:dkey-87o1.2	HS-LR	before HB	gene region (nucleotide)	scaffold1784_cov56	2783364-2783482;2784039-2784387	2784388-2784519	2781950-2783190	reverse	0.904545	0.00183333	0.845946	0.00138056	0.915436	0.00215833	HDR/HDR
XP_005472754.2 FK506-binding protein 4 [Oreochromis niloticus]	zgc:174935	HS-LR	before LM	CDS (aa)	scaffold1784_cov56	2785222-2785512;2786687-2786741;2786877-2786991;2787098-2787284;2787289-2787411	None	2787464-2788174	forward	0.904545	0.00183333	0.845946	0.00138056	0.915436	0.00215833	HDR/HDR
XP_005473116.1 leucine-rich repeat transmembrane neuronal protein 4 isoform X1 [Oreochromis niloticus]	LRRTM4	HS-LR	Not examined	Not examined	scaffold179_cov57	471568-471783;524741-526281;526803-526854	526855-527500	466749-467871;468376-468578;468598-468707;469117-469912;469915-471564	reverse	0.413115	0.000786111	0.517391	0.000866667	0.754717	0.000716667	HDR/HDR
XP_025761298.1 tripartite motif-containing protein 2 [Oreochromis niloticus]	trim2b	HS-LR	before HB	gene region (nucleotide)	scaffold179_cov57	59748-59846;61890-62038;63147-63327;63471-63730;64906-65044;65140-65325;65914-66109;66964-67067;67148-67315;67439-67607;68517-68587;68894-69043	59168-59747	69047-72473	forward	0.67172	0.00361667	0.17831	0.00289167	0.82	0.003125	notHDR/HDR
XP_004574322.1 tudor and KH domain-containing protein isoform X1 [Maylandia zebra]	tdrkh	HS-LR	Not examined	Not examined	scaffold18002_cov58	152081-152210;152318-152409;157805-158006;160067-160206;160306-160621;160707-160873;161507-161682;172190-172254;174528-174679;174783-174893;174986-175102	149527-149582;152048-152080	175106-176013	forward	0.632258	0.000205556	0.24	0.000116667	0.7	0.000216667	HDR/notHDR
XP_024660658.1 TRPM8 channel-associated factor homolog [Maylandia zebra]	ENSMZEG00005005677	HS-LR	before HB	CDS (aa)	scaffold180_cov56	616427-616666;616929-617042;617196-617413;618003-618239;620150-620363;621006-621100;621373-621547;621754-622055;624421-624712;625392-625608;625858-626047;626339-626543	626544-626672	None	reverse	0.485345	0.00226528	0.166207	0.00135972	0.818024	0.00264167	HDR/HDR
XP_014268336.2 TRPM8 channel-associated factor homolog [Maylandia zebra]	ENSMZEG00005005638	HS-LR	before HB	CDS (aa)	scaffold180_cov56	640175-640414;640688-640801;640994-641211;642202-642438;642614-642827;643113-643207;643443-643617;643735-644036;644131-644425;644876-645092;645472-646121	647901-648030	640030-640171	reverse	0.485345	0.00145556	0.166207	0.000990278	0.818024	0.001725	HDR/HDR
XP_003451807.1 thrombospondin-4-B [Oreochromis niloticus]	thbs4a	HS-LR	Not examined	Not examined	scaffold1828_cov56	581559-581640;582412-582609;582713-582960;584611-584713;584808-584899;585673-585724;585812-586011;593612-593749;593846-593926;594004-594156;594289-594393;594489-594596;594854-595013;595936-596054;596137-596189;596273-596357;596463-596559;596648-596826;596908-596956;597041-597237;597356-597528;597616-597755;597850-597902	578824-578866;581501-581558	597906-598454	forward	0.785185	0.00142639	0.093617	0.00118194	0.748148	0.00144444	notHDR/HDR
XP_003451806.2 cyclin-dependent kinase 7 [Oreochromis niloticus]	cdk7	HS-LR	Not examined	Not examined	scaffold1828_cov56	620214-620354;622643-622792;622918-623004;623119-623218;623430-623548;623652-623762;625824-625892;626032-626099;626184-626217;626312-626371;626607-626672	626673-626764	619082-619500	reverse	0.651852	0.000743056	0.290476	0.000673611	0.720128	0.000751389	HDR/notHDR
XP_005476125.1 lysine-specific demethylase 4A isoform X1 [Oreochromis niloticus]	kdm4ab	HS-LR	before HB	CDS (nucleotide)	scaffold1839_cov57	879976-880110;881454-881546;882288-882407;882515-882685;884243-884434;885309-885417;886719-886774;888904-888983;889502-889715;890144-890319;890599-890710;890912-891019;895307-895974;896093-896259;897221-897447;897560-897697;897793-897896;898030-898079;898469-898662;898788-898902;899054-899229;899327-899449	903501-903686	878629-879972	reverse	0.904615	0.0012	0.231579	0.000995833	0.731915	0.00156667	HDR/HDR
XP_003449356.1 lysophospholipase D GDPD1 [Oreochromis niloticus]	gdpd1	HS-LR	after LV	all	scaffold1890_cov57	1140657-1140788;1141766-1141817;1142031-1142090;1145288-1145421;1145763-1145852;1147585-1147706;1147903-1147948;1149517-1149652;1150005-1150047;1150440-1150575	1153266-1153456	1139953-1140653	reverse	0.521951	0.00120833	0.909091	0.00122222	0.909091	0.00113056	HDR/HDR
XP_005454397.1 NADPH--cytochrome P450 reductase isoform X1 [Oreochromis niloticus]	porb	HS-LR	Not examined	Not examined	scaffold1890_cov57	1171475-1171650;1180784-1180832;1181402-1181530;1181779-1181931;1182238-1182362;1182524-1182613;1182860-1182958;1183161-1183277;1183418-1183536;1184003-1184184;1185328-1185477;1185610-1185877;1186136-1186281;1186955-1187040;1187771-1187912	1167579-1167733	1187918-1188383;1188450-1189277	forward	0.624441	0.00133056	0.909091	0.000522222	0.909091	0.00126111	HDR/HDR
XP_012771179.1 single-minded homolog 2 [Maylandia zebra]	ENSMZEG00005022998	HS-LR	Not examined	Not examined	scaffold19182_cov55	10421-10503;15179-15353	None	None	reverse	0.65	0.000183333	0.711111	0.000190278	0.82	0.000131944	HDR/HDR
XP_019204450.1 angiomotin [Oreochromis niloticus]	amot	HS-LR	Not examined	Not examined	scaffold19182_cov55	82375-82462;86494-87484;89874-90513;90848-90992;96084-96176;98099-98244;100549-100698;107071-107267;108548-108676;109692-109924;110021-110275;113902-114032	74625-74923	114036-117349	forward	0.65	0.000166667	0.711111	0.000175	0.82	0.000108333	HDR/HDR
XP_019201466.1 A-kinase anchor protein 12 isoform X1 [Oreochromis niloticus]	akap12b	HS-LR	Not examined	Not examined	scaffold192_cov58	3309752-3309886;3339709-3339784;3355838-3360126	3309558-3309751	3360975-3363322	forward	0.182915	0.00119306	0.430657	0.00120694	0.7	0.00117222	HDR/notHDR
XP_025764937.1 uncharacterized protein LOC100712095 isoform X1 [Oreochromis niloticus]	ENSONIG00000008890	HS-LR	Not examined	Not examined	scaffold1965_cov58	25231-25387;25573-25761;28100-28161;28401-28454;28576-28674;28827-28962;29245-29363;29862-29957;30150-30260;31354-31437	21247-21319	31441-31615;31791-32292	forward	0.576471	0.000341667	0.1	0.000283333	0.803279	0.000291667	HDR/HDR
XP_024659635.1 protein atonal homolog 8 [Maylandia zebra]	ENSMZEG00005017274	HS-LR	Not examined	Not examined	scaffold1980_cov55	419366-419581;420771-420926;421663-422292	422293-423756	411782-412338	reverse	0.909091	0.000790278	0.163158	0.000665278	0.671795	0.000769444	HDR/HDR
XP_004550244.1 claudin-4 [Maylandia zebra]	ENSMZEG00005024780	HS-LR	before LM	CDS (nucleotide)	scaffold19833_cov59	50482-51120	47742-47840	51124-51485	forward	0.3	0.00116389	0.579039	0.00135139	0.673492	0.00173472	HDR/notHDR
XP_004550243.1 claudin-4-like [Maylandia zebra]	zgc:136892	HS-LR	Not examined	Not examined	scaffold19833_cov59	53760-54734	53529-53759	54738-55010	forward	0.195625	0.00116389	0.579039	0.00135139	0.673492	0.00173472	HDR/notHDR
XP_004550242.1 methyltransferase-like protein 27 [Maylandia zebra]	mettl27	HS-LR	before HB	CDS (nucleotide)	scaffold19833_cov59	57812-58011;58136-58231;59011-59146;59380-59508;60001-60120	60636-60910	56807-57116;57277-57808	reverse	0.205634	0.00116389	0.579039	0.00135139	0.673492	0.00173472	HDR/notHDR
XP_003454088.1 leucine-rich repeat-containing protein 45 [Oreochromis niloticus]	lrrc45	HS-LR	Not examined	Not examined	scaffold2029_cov53	400013-400241;400677-400738;400839-400909;401445-401623;401780-401908;401993-402105;402717-402775;402869-402946;403898-404065;408480-408666;408668-408865;409604-409777;412497-412644;412791-412987	399410-399529	413020-413720	forward	0.861538	0.000619444	0.215385	0.000430556	0.758333	0.000461111	notHDR/HDR
XP_003459332.1 G1/S-specific cyclin-D1 [Oreochromis niloticus]	ccnd1	HS-LR	Not examined	Not examined	scaffold2113_cov56	176362-176559;177870-178085;178698-178857;179012-179160;179238-179390	None	179394-181961	forward	0.714286	0.0001875	0.44	0.000226389	0.909091	0.000270833	HDR/HDR
XP_003456598.1 oral cancer-overexpressed protein 1 [Oreochromis niloticus]	lto1	HS-LR	Not examined	Not examined	scaffold2113_cov56	199906-199974;202036-202153;203059-203129;203212-203317;203382-203440	None	196255-196808;199521-199902	reverse	0.7	0.000123611	0.44	0.000188889	0.909091	0.000118056	HDR/HDR
XP_003456605.2 fibroblast growth factor 4 isoform X1 [Oreochromis niloticus]	fgf4	HS-LR	Not examined	Not examined	scaffold2113_cov56	263551-263836;264840-264943;266854-266970	263251-263550	272133-272223	forward	0.545946	0.000908333	0.297872	0.000866667	0.68	0.000908333	HDR/notHDR
XP_014264448.1 cytochrome c oxidase subunit 7A2, mitochondrial [Maylandia zebra]	cox7a1	HS-LR	Not examined	Not examined	scaffold218_cov51	814355-814456;814539-814623;814996-815051	809580-809677	815055-815182	forward	0.318777	0.000636111	0.271429	0.000545833	0.69697	0.000325	HDR/notHDR
XP_004565048.1 exocyst complex component 3 [Maylandia zebra]	exoc3l2b	HS-LR	Not examined	Not examined	scaffold218_cov51	846277-846737;847160-847383;854985-855247;855332-855598;855706-855824;856097-856211;856368-856478;856998-857098;858587-858703;860468-860603;863135-863257;863332-863487;863728-863849;864212-864497	None	864501-864580	forward	0.533333	0.000158333	0.32381	0.000336111	0.745455	0.000441667	HDR/HDR
XP_003439722.2 midnolin [Oreochromis niloticus]	midn	HS-LR	Not examined	Not examined	scaffold2195_cov58	2684965-2685040;2687312-2687540;2689207-2689294;2689407-2689469;2699950-2700492;2701715-2701838;2702122-2702436;2709305-2709564	2684532-2684964	2709568-2713129	forward	0.58011	0.0008625	0.178571	0.00104167	0.693023	0.000972222	HDR/notHDR
XP_019218143.1 mucin-13 isoform X1 [Oreochromis niloticus]	ENSONIG00000028559	HS-LR	Not examined	Not examined	scaffold22140_cov59	234128-234257;234359-234465;234621-234679;234809-234969;235382-235510;235607-235649;235741-235778;235971-236058;236225-236516;236607-236762	None	236766-237221	forward	0.268657	0.000691667	0.629921	0.00109167	0.821687	0.000825	notHDR/HDR
XP_005470864.1 beta-1,4-N-acetylgalactosaminyltransferase 3 [Oreochromis niloticus]	B4GALNT3	HS-LR	after LV	all	scaffold2218_cov57	165866-165974;166311-166437;166540-166693;166797-166869;166966-167119;167742-168001;168570-169713;169808-169875;170291-170391;171143-171252;171403-171537;171692-171758;171899-171977;173633-173700;173792-173892;174002-174092;175271-175366;177185-177268;177348-177403;183136-183271	183272-183670	164295-164845;164883-165268;165412-165862	reverse	0.659504	0.001625	0.0814607	0.00119306	0.750515	0.00176111	notHDR/HDR
XP_025753730.1 chloride channel protein 2 isoform X1 [Oreochromis niloticus]	CLCN2	HS-LR	Not examined	Not examined	scaffold22275_cov58	529754-529804;578882-579032;594309-594359;608436-608567;610566-610694;611657-611790;615063-615140;623344-623422;623982-624107;626160-626244;630700-630801;633118-633202;634740-634895;653352-653421;654523-654633;659460-659673;667042-667175;672294-672487;674093-674204;675207-675277;675767-675874;688388-688426;690551-690655;695347-695433;699372-699563	529542-529753	699567-699672;699674-702257;702303-703766	forward	0.680392	0.00140556	0.353247	0.000866667	0.68	0.00130417	HDR/notHDR
XP_024659284.1 ras-related protein Rab-26 [Maylandia zebra]	ENSONIG00000019635	HS-LR	before LM	CDS (nucleotide)	scaffold2231_cov58	1730429-1730605;1733702-1733812;1780192-1780233;1784588-1784654;1800011-1800063;1835003-1835068;1837341-1837397;1838162-1838238;1842060-1842159	1730018-1730428	1842188-1845513	forward	0.744969	0.00205556	0.316335	0.00144306	0.785915	0.00199722	HDR/HDR
XP_025762891.1 adenosine receptor A1 isoform X1 [Oreochromis niloticus]	ENSONIG00000033512	HS-LR	Not examined	Not examined	scaffold2254_cov61	410576-411182;411969-412321	412322-414773;415418-415927	408210-409010;409118-410572	reverse	0.728358	0.000931944	0.386008	0.0010125	0.891566	0.0007	notHDR/HDR
XP_004547624.1 adenosine receptor A1-like [Maylandia zebra]	ENSMZEG00005003103	HS-LR	Not examined	Not examined	scaffold2254_cov61	422295-422623;422755-423382	422215-422294	423386-424160	forward	0.728358	0.000836111	0.235692	0.000747222	0.891566	0.000815278	HDR/HDR
XP_003459909.1 toll-interacting protein [Oreochromis niloticus]	tollip	HS-LR	Not examined	Not examined	scaffold22840_cov60	3836-3988;5618-5800;11010-11162;11533-11617;11692-11912	None	11916-12704	forward	0.731343	0.000772222	0.202235	0.000590278	0.869565	0.000811111	notHDR/HDR
XP_003455267.2 homeobox protein CDX-1 [Oreochromis niloticus]	cdx1a	HS-LR	after LV	all	scaffold2336_cov59	1288888-1289070;1291225-1291373;1292503-1292962	1292963-1293284	1287384-1288800	reverse	0.592899	0.00217917	0.273223	0.00250833	0.7184	0.00304167	HDR/notHDR
XP_023009845.1 neural cell adhesion molecule 2 isoform X1 [Maylandia zebra]	zgc:152904	HS-LR	Not examined	Not examined	scaffold240_cov60	482759-482810;755456-755530;770640-770846;780930-781073;783572-783709;800541-800658;809970-810139;824321-824466;837677-837827;839485-839672;840515-840611;846449-846622;852455-852574;853680-853801;857790-857964;884551-884758;896116-896227	482596-482758	896231-896891;896975-899087;899146-899376	forward	0.566667	0.000825	0.332895	0.000875	0.693333	0.0007875	HDR/notHDR
XP_004539451.1 genetic suppressor element 1 isoform X1 [Maylandia zebra]	gse1	HS-LR	Not examined	Not examined	scaffold2497_cov59	1233950-1236460;1284724-1284862;1375402-1375599;1382331-1382539;1386885-1387051;1387296-1387490;1388872-1389039;1389184-1389551;1389760-1390081;1391420-1392063;1392211-1392323;1392438-1392699;1396436-1396549;1396699-1397061;1397245-1397583;1398713-1398816;1399215-1399352	1233471-1233949	1399356-1401889	forward	0.642308	0.000822222	0.331959	0.00109583	0.642975	0.00100972	HDR/notHDR
XP_005467184.1 interferon regulatory factor 8 [Oreochromis niloticus]	irf8	HS-LR	after LV	all	scaffold2497_cov59	1438061-1438231;1438624-1438807;1439013-1439110;1439377-1439434;1439848-1439895;1440025-1440417;1440565-1440680;1440853-1441044	1437715-1437873	1441048-1441571	forward	0.781818	0.000938889	0.1936	0.0005625	0.770992	0.000805556	notHDR/HDR
XP_005475358.4 trace amine-associated receptor 13c-like [Oreochromis niloticus]	ENSMZEG00005028047	HS-LR	Not examined	Not examined	scaffold25656_cov53	12516-13316;13567-13779	18193-18251	None	reverse	0.571429	0.000516667	0.1	0.000416667	0.82	0.000716667	HDR/HDR
XP_004538024.1 aldehyde dehydrogenase, dimeric NADP-preferring isoform X1 [Maylandia zebra]	ENSMZEG00005002066	HS-LR	Not examined	Not examined	scaffold25721_cov54	293071-293381;298466-298565;298655-298821;298906-299047;299151-299268;301790-301998;302838-302923;303486-303735;303743-303973	306820-306989	292211-292288;292923-293067	reverse	0.632258	0.000308333	0.346269	0.000284722	0.683333	0.000311111	HDR/notHDR
XP_005457574.2 uncharacterized protein LOC102076433 isoform X1 [Oreochromis niloticus]	ENSONIG00000011843	HS-LR	Not examined	Not examined	scaffold2651_cov58	1063647-1063872;1110950-1110992;1112449-1112683;1139685-1139797;1174294-1174418;1175582-1175725;1344413-1344450;1350065-1350185;1352402-1352514;1352863-1352911;1357115-1357245;1359792-1360206;1360256-1360638	1061175-1061286	1360642-1361272;1361281-1361692	forward	0.624242	0.000958333	0.285714	0.000891667	0.790698	0.0009875	HDR/HDR
XP_003441911.1 G protein-activated inward rectifier potassium channel 1 [Oreochromis niloticus]	kcnj19b	HS-LR	after LV	all	scaffold2709_cov61	1359590-1360260;1360671-1360887;1371897-1372565	1372566-1374048;1374050-1375236	1356078-1356804;1356854-1357304;1357325-1359586	reverse	0.507692	0.000651389	0.582129	0.00123056	0.816774	0.00140556	HDR/HDR
XP_005454571.1 1-acyl-sn-glycerol-3-phosphate acyltransferase alpha [Oreochromis niloticus]	agpat2	HS-LR	Not examined	Not examined	scaffold2721_cov60	1205408-1205562;1205681-1205753;1206981-1207076;1207187-1207362;1212302-1212435;1217833-1218017	1218018-1218783	1202571-1202926;1203272-1204162;1204182-1205379	reverse	0.77037	0.000841667	0.229545	0.000933333	0.808	0.000883333	HDR/HDR
XP_004549881.1 fibrinogen C domain-containing protein 1 isoform X1 [Maylandia zebra]	fibcd1	HS-LR	Not examined	Not examined	scaffold2721_cov60	1992354-1992616;1996260-1996439;2028722-2028818;2047874-2048010;2059634-2059793;2073015-2073494;2080845-2080928;2111297-2111368	2111369-2112257	1988989-1992350	reverse	0.654054	0.0012125	0.267416	0.00113611	0.741463	0.001225	notHDR/HDR
XP_005462300.1 nuclear receptor coactivator 4 isoform X1 [Oreochromis niloticus]	ncoa4	HS-LR	Not examined	Not examined	scaffold2997_cov52	1012038-1012139;1012224-1012505;1012585-1013274;1013360-1013488;1013560-1013640;1013973-1014081;1014351-1014439;1014520-1014660;1016604-1016727;1020110-1020147	1020150-1020266	1011191-1011955	reverse	0.332653	0.000272222	0.241176	0.000220833	0.713043	0.000361111	HDR/notHDR
XP_003457525.1 protein YIPF3 [Oreochromis niloticus]	yipf3	HS-LR	Not examined	Not examined	scaffold2997_cov52	1023591-1023656;1024097-1024306;1025449-1025555;1025638-1025683;1025912-1026214;1026383-1026496;1026628-1026751;1026910-1027028	1023443-1023590	None	forward	0.4	0.000272222	0.241176	0.000220833	0.745455	0.000361111	HDR/HDR
XP_003457538.1 2'-deoxynucleoside 5'-phosphate N-hydrolase 1 [Oreochromis niloticus]	dnph1	HS-LR	before HB	gene region (nucleotide)	scaffold2997_cov52	1028570-1028705;1029649-1029720;1029801-1029911;1029991-1030103	1028439-1028566	1030107-1030415	forward	0.4	0.000272222	0.241176	0.000220833	0.745455	0.000361111	HDR/HDR
XP_019221843.1 LOW QUALITY PROTEIN: tight junction-associated protein 1 [Oreochromis niloticus]	tjap1	HS-LR	Not examined	Not examined	scaffold2997_cov52	1035739-1036381;1036502-1036605;1036610-1037170;1038370-1038453;1038702-1038809;1040123-1040152;1042086-1042152;1042770-1042963;1045257-1046429	1051912-1052031;1058194-1058901;1064293-1064480	1031537-1032508;1032533-1034721;1034734-1035277;1035312-1035484;1035488-1035730	reverse	0.4	0.000272222	0.241176	0.000220833	0.745455	0.000361111	HDR/HDR
NP_001266694.1 steroid 17-alpha-hydroxylase/17,20 lyase-like [Oreochromis niloticus]	cyp17a1	HS-LR	Not examined	Not examined	scaffold2997_cov52	773279-773556;774192-774295;774568-774737;775280-775498;775816-775902;776195-776430;776945-777083;777168-777482	None	770957-771984;772973-773041	reverse	0.560563	0.0003	0.25	0.000225	0.713043	0.000266667	HDR/notHDR
XP_025753583.1 cytosolic purine 5'-nucleotidase isoform X1 [Oreochromis niloticus]	ENSONIG00000009175	HS-LR	Not examined	Not examined	scaffold2997_cov52	785824-786048;786289-786465;787398-787458;787868-787919;789113-789283;789822-789888;790347-790454;790552-790593;791697-791780;791895-791948;792034-792127;792274-792331;796375-796466;797219-797314;797413-797530;798820-798893;801730-801768;805363-805463	805978-806143	784749-784940;784865-785302;785555-785710	reverse	0.560563	0.000291667	0.3	0.000233333	0.713043	0.000266667	HDR/notHDR
XP_005468660.3 cytosolic phospholipase A2 gamma isoform X1 [Oreochromis niloticus]	ENSONIG00000006275	HS-LR	Not examined	Not examined	scaffold3042_cov58	905767-905880;906459-906569;909888-910030;911288-911477;911592-911697;911772-911912;913470-913535;913686-913826;914276-914422;914524-914607;915804-915958;916960-917131;924157-924326	905697-905766	924624-925321	forward	0.615172	0.00100417	0.128184	0.000788889	0.69771	0.000898611	HDR/notHDR
XP_005468659.1 carbonic anhydrase-related protein 10 [Oreochromis niloticus]	ca10b	HS-LR	Not examined	Not examined	scaffold3042_cov58	926672-926732;932176-932250;994616-994758;1031863-1032048;1044170-1044265;1045475-1045547;1049095-1049249;1055713-1055907	936321-936671	1064942-1069095	forward	0.5875	0.00107361	0.391928	0.00113611	0.69771	0.00109444	HDR/notHDR
XP_004564469.1 atrial natriuretic peptide receptor 1 [Maylandia zebra]	npr1a	HS-LR	after LV	all	scaffold3046_cov58	327561-328269;334998-335188;335285-335398;335509-335674;345324-345418;347628-347763;349196-349280;349989-350109;350679-350753;350839-350916;351285-351389;353182-353253;353415-353574;353660-353815;355447-355615;355968-356114;356199-356325;356674-356742;356827-357001;357116-357214;357699-357841	324039-324372;327525-327560	357845-359205	forward	0.7375	0.000769444	0.2	0.000838889	0.713043	0.000730556	HDR/notHDR
XP_004564468.1 integrator complex subunit 3 [Maylandia zebra]	ints3	HS-LR	Not examined	Not examined	scaffold3046_cov58	361951-362034;362592-362675;366502-366585;366662-366775;367073-367157;367246-367312;367424-367565;367652-367879;369229-369420;369506-369593;369699-369778;369903-369994;370079-370185;370309-370428;371623-371752;371841-371895;372012-372115;372205-372369;372454-372607;374629-374697;374777-374852;374940-375053;375128-375176;375278-375445;376535-376635;376718-377172	361683-361950	377176-378024;378041-378072	forward	0.7375	0.000894444	0.2	0.000622222	0.713043	0.00106667	HDR/notHDR
XP_013127105.1 protocadherin-9 isoform X1 [Oreochromis niloticus]	PCDH9	HS-LR	Not examined	Not examined	scaffold306_cov60	3227134-3227501;3280932-3281133;3356707-3356808;3407860-3410895	3410896-3410997;3411489-3412342	3225413-3227130	reverse	0.65	0.000995833	0.541176	0.000845833	0.746341	0.000898611	HDR/HDR
XP_003442942.2 LOW QUALITY PROTEIN: homeobox protein Nkx-2.1 [Oreochromis niloticus]	nkx2.1	HS-LR	Not examined	Not examined	scaffold3099_cov58	1490249-1490615;1491226-1491899	1489511-1490248	1491903-1492346	forward	0.755172	0.000719444	0.222907	0.000694444	0.779104	0.000625	notHDR/HDR
XP_019214486.1 sodium channel protein type 8 subunit alpha isoform X1 [Oreochromis niloticus]	scn8ab	HS-LR	Not examined	Not examined	scaffold3273_cov57	104168-104449;111746-111876;112093-112173;112268-112396;114520-114611;118437-118655;118841-118904;119566-119707;120291-120497;120578-120859;123151-123507;124785-124917;125222-125460;126290-126463;126677-127033;128575-128748;128877-129173;130377-130494;130640-130794;131456-131629;136174-136296;138095-138379;138457-138510;138603-138812;138990-139082;139185-139494;140447-141609	100602-100758;102745-102993;104109-104167	141613-145991	forward	0.468041	0.0008125	0.380851	0.00085	0.819048	0.000836111	notHDR/HDR
XP_003441539.3 LOW QUALITY PROTEIN: 25-hydroxyvitamin D-1 alpha hydroxylase, mitochondrial [Oreochromis niloticus]	cyp27b1	HS-LR	Not examined	Not examined	scaffold3273_cov57	796149-796376;796920-797110;797395-797585;798148-798348;799057-799220;799311-799477;799579-799660;799761-799958;800633-800743	796019-796148	800747-801042;801047-801563	forward	0.908235	0.000920833	0.146875	0.00101667	0.949565	0.000966667	notHDR/HDR
XP_005456794.1 DEP domain-containing mTOR-interacting protein isoform X1 [Oreochromis niloticus]	deptor	HS-LR	Not examined	Not examined	scaffold3285_cov59	571170-571289;574911-575015;575356-575426;578548-578700;579482-579664;584681-584859;596878-597001;599774-599952;610383-610489	610658-611026	567588-569672;569856-571166	reverse	0.731915	0.00114444	0.132773	0.00124167	0.709278	0.00105417	HDR/notHDR
XP_019220548.1 probable leucine--tRNA ligase, mitochondrial [Oreochromis niloticus]	lars2	HS-LR	after LV	all	scaffold3285_cov59	642046-642222;644551-644678;645775-645886;647134-647211;648808-648977;649084-649263;649650-649753;649866-650003;651737-651835;655181-655464;655552-655667;655779-655883;656263-656422;657356-657463;660083-660226;660527-660616;660719-660779;662149-662240;669730-669861;672344-672568	676410-676589	638735-639141;640203-642042	reverse	0.725597	0.00162917	0.0641509	0.00115833	0.726719	0.00150833	HDR/notHDR
XP_013124834.1 kin of IRRE-like protein 3 isoform X1 [Oreochromis niloticus]	KIRREL3	HS-LR	Not examined	Not examined	scaffold3287_cov60	1108098-1108143;1203880-1204029;1208830-1208979;1223907-1224076;1232345-1232495;1242585-1242690;1249495-1249643;1249802-1249929;1250407-1250533;1259560-1259660;1262385-1262595;1263874-1263981;1264497-1264580;1264893-1265008;1265766-1265852;1270684-1271142	1107470-1107892	1271146-1271330;1271373-1275569	forward	0.752124	0.00116111	0.328358	0.000944444	0.685	0.00113889	HDR/notHDR
XP_003457555.1 rho guanine nucleotide exchange factor 4 isoform X1 [Oreochromis niloticus]	ENSONIG00000009654	HS-LR	Not examined	Not examined	scaffold331_cov55	217704-217971;264950-265101;284433-284612;284810-285010;290597-290776;291050-291282;296326-296455;296562-296693;307511-307754;308007-308084;309026-309180	217280-217703	309186-310484	forward	0.7	0.000166667	0.36	0.000240278	0.909091	0.000191667	HDR/HDR
XP_004572124.1 uncharacterized protein LOC101479525 isoform X1 [Maylandia zebra]	ENSMZEG00005003732	HS-LR	Not examined	Not examined	scaffold331_cov55	336513-336593;342915-343006;343090-345490;384849-384963;389374-389504;391483-391563;399363-399407	432727-432882	334467-336509	reverse	0.7	0.000377778	0.29697	0.000225	0.909091	0.000416667	HDR/HDR
XP_024655665.1 protein NLRC3-like [Maylandia zebra]	ENSMZEG00005019913	HS-LR	Not examined	Not examined	scaffold3337_cov51	99067-99155;99240-99332;100039-100140;101168-101246;101409-101603;101606-101686;102653-103923;104967-105140;107256-107429;118779-118825;119001-119521	None	119525-120585;120626-121076	forward	0.639732	0.00164444	0.131034	0.00126667	0.739545	0.00159722	notHDR/HDR
XP_004566535.1 tetraspanin-8 isoform X1 [Maylandia zebra]	ENSMZEG00005020968	HS-LR	after LV	all	scaffold33396_cov53	437-565;673-747;1298-1384;1725-1859;9226-9258;9348-9431;9919-10002	None	10006-10157;10155-10344	forward	0.462983	0.000541667	0.573437	0.00123056	0.82	0.00135	HDR/HDR
XP_004574487.1 WD repeat domain-containing protein 83 [Maylandia zebra]	wdr83	HS-LR	after LV	all	scaffold3344_cov58	319900-320002;320237-320357;320449-320554;320716-320764;320972-321098;321246-321313;321436-321544;322000-322114;323094-323246	319122-319243	323250-323958	forward	0.72439	0.000879167	0.133333	0.000477778	0.707143	0.000938889	HDR/notHDR
XP_004574485.1 transcription factor IIIA [Maylandia zebra]	gtf3aa	HS-LR	Not examined	Not examined	scaffold3344_cov58	335188-336402	336403-336446	334787-335184	reverse	0.72439	0.000879167	0.105455	0.000647222	0.707143	0.000938889	HDR/notHDR
XP_005458740.1 complement C3 [Oreochromis niloticus]	c3b.2	HS-LR	after LV	all	scaffold3344_cov58	344712-344791;345017-345052;346586-346814;347526-347691;347944-348014;348247-348338;348734-348816;348905-348992;349911-350013;351124-351238;352119-352234;352336-352479;352642-352854;355388-355588;355893-356048;356163-356292;356988-357056;357385-357660;358255-358594;361078-361163;362096-362235;362317-362526;362632-362692;365741-365828;365913-366112;366338-366413;366662-366824;368775-368888;368974-…	344643-344705	376705-377631;378552-378681	forward	0.733333	0.000947222	0.113043	0.000861111	0.694737	0.00117639	HDR/notHDR
XP_005478355.1 rho guanine nucleotide exchange factor 16 [Oreochromis niloticus]	arhgef16	HS-LR	Not examined	Not examined	scaffold3504_cov60	281289-281858;282385-282436;283178-283341;283669-283725;286187-286347;288177-288329;288414-288543;289151-289225;289338-289430;289602-289753;290518-290703;291085-291155;291816-291917;292060-292196	280308-280586	292198-293011	forward	0.7	0.00156667	0.327003	0.00136806	0.869565	0.00116111	HDR/HDR
XP_013126596.1 nuclease-sensitive element-binding protein 1 isoform X1 [Oreochromis niloticus]	ybx1	HS-LR	Not examined	Not examined	scaffold3504_cov60	293635-293872;294197-294294;294623-294964;295080-295169;295271-295304;295590-295653;297429-297537	297538-297705	292855-293201;293586-293631	reverse	0.7	0.00156667	0.327003	0.00136806	0.869565	0.001025	HDR/HDR
XP_004567143.1 neurexin-2 isoform X1 [Maylandia zebra]	NRXN2	HS-LR	Not examined	Not examined	scaffold377_cov59	766245-766956;990692-991056;1006383-1006406;1013646-1013807;1024938-1025376;1026315-1026698;1036129-1036274;1054321-1054495;1055524-1055905;1056863-1057053;1075531-1075704;1078776-1078895;1259161-1259342;1326961-1327132;1341654-1341743;1353060-1353382;1358836-1358914;1367232-1368118	696230-696426;765559-766244	1368122-1370291	forward	0.765414	0.0022125	0.448871	0.00194722	0.776776	0.00196944	HDR/HDR
XP_005463037.1 biotin--protein ligase [Oreochromis niloticus]	hlcs	HS-LR	Not examined	Not examined	scaffold38582_cov53	46402-46570;46904-47117;51498-51612;52980-53140;54395-54462;76177-76457;84368-84547;85420-86399;87933-88095;91813-91953;94662-94928;94931-95020	95066-95311	45667-46371	reverse	0.65	0.00015	0.542857	0.000208333	0.683333	0.000175	HDR/notHDR
XP_003458486.1 serine/threonine-protein kinase TBK1 [Oreochromis niloticus]	tbk1	HS-LR	Not examined	Not examined	scaffold3885_cov59	23225-23311;24242-24382;25563-25692;25897-26078;26214-26374;26456-26566;26700-26879;26962-27158;27271-27329;27854-27945;28037-28138;31076-31154;33592-33713;33796-33872;34796-34835;34923-35024;35113-35209;35353-35453;35541-35643	21810-21916	36857-37878	forward	0.621053	0.000288889	0.118182	0.000183333	0.885714	0.000333333	HDR/HDR
XP_005458695.1 WAS/WASL-interacting protein family member 2 [Oreochromis niloticus]	wipf2a	HS-LR	after LV	all	scaffold3931_cov58	324305-324342;325907-326008;330247-330474;332052-332717;333839-333967;334667-334799;335130-335189	335190-335270;342632-342956;343043-343179	322305-324301	reverse	0.343646	0.0009875	0.471647	0.00265417	0.719113	0.00294306	HDR/notHDR
XP_004553832.1 DET1- and DDB1-associated protein 1 [Maylandia zebra]	dda1	HS-LR	Not examined	Not examined	scaffold4032_cov56	2030292-2030393;2030812-2030873;2030999-2031050;2031152-2031241	2031796-2032116	2029111-2030274	reverse	0.616938	0.000819444	0.517012	0.00118472	0.659747	0.00122222	HDR/notHDR
NP_001298267.1 tumor necrosis factor receptor superfamily member 14 precursor [Oreochromis niloticus]	tnfrsf14	HS-LR	Not examined	Not examined	scaffold4123_cov60	184088-184138;185524-185617;186951-187076;187195-187353;188413-188506;188586-188842;188960-189046;189194-189252;189618-190163	184007-184087	None	reverse	0.463636	0.000581944	0.463415	0.000456944	0.714286	0.000555556	HDR/notHDR
XP_003459625.1 E3 ubiquitin-protein ligase TRIM62 [Oreochromis niloticus]	trim62.1	HS-LR	Not examined	Not examined	scaffold4123_cov60	196174-196581;216718-216813;219910-220166;222827-222942;229893-230440	194470-194869;196043-196173	230444-232657	forward	0.945098	0.00132917	0.463415	0.000781944	0.714286	0.0009	HDR/HDR
XP_024662258.1 uncharacterized protein LOC112436671 [Maylandia zebra]	ENSMZEG00005026468	HS-LR	Not examined	Not examined	scaffold4234_cov68	5214-5316;6863-6976;7098-7283;7740-7895;7992-8159;8625-8728;8731-8795;8917-9052;9057-9208;9335-9698;9700-9926;9994-10635;21974-22086;22199-22417;23174-23377;23580-23708;23802-23980;26602-26778;26882-28255;28351-28392;28866-28916;29036-29102;29354-29409	None	29413-29643	forward	0.2	0.0002625	0.352174	0.000383333	0.72	0.000466667	HDR/notHDR
XP_012772091.1 protein FAM228B [Maylandia zebra]	ENSMZEG00005015169	HS-LR	Not examined	Not examined	scaffold424_cov59	679268-679437;682885-682975;683074-683157;683330-683518;683645-683722;683801-683989;696151-696273	696546-696681	679212-679264	reverse	0.7	0.00110278	0.101167	0.000981944	0.7	0.00127222	HDR/notHDR
XP_003459235.3 NLR family CARD domain-containing protein 3 isoform X1 [Oreochromis niloticus]	ENSONIG00000007801	HS-LR	before HB	CDS (nucleotide)	scaffold43781_cov51	39627-39739;40642-40752;40928-41005;42047-42245	33910-34163	None	forward	0.292664	0.0025125	0.303846	0.00159722	0.675862	0.00239583	HDR/notHDR
XP_004552504.1 TBC1 domain family member 10B [Maylandia zebra]	tbc1d10b	HS-LR	after LV	all	scaffold44_cov60	1007868-1008791;1008937-1009091;1009957-1010146;1010231-1010296;1011562-1011676;1012339-1012445;1012964-1013071;1013331-1013430;1014147-1015063	1015991-1016470	1007541-1007864	reverse	0.708571	0.00159167	0.169043	0.00119444	0.697297	0.00164861	HDR/notHDR
XP_005460024.1 phosphatidylinositol 4-phosphate 3-kinase C2 domain-containing subunit alpha [Oreochromis niloticus]	pik3c2a	HS-LR	Not examined	Not examined	scaffold4563_cov59	1698573-1698752;1698956-1699081;1699199-1699305;1699556-1699637;1699725-1699842;1700119-1700243;1700345-1700552;1701034-1701143;1701763-1701919;1702670-1702839;1703011-1703147;1703396-1703525;1704133-1704228;1705408-1705512;1705618-1705798;1705935-1706029;1706192-1706285;1706413-1706604;1708045-1708187;1708760-1708877;1709174-1709341;1709455-1709577;1712582-1712822;1713200-1713350;1713768-1713831…	1735893-1735974;1739440-1739594	1696705-1698569	reverse	0.594413	0.000825	0.412371	0.00101111	0.743478	0.00120694	HDR/HDR
XP_003455474.1 creatine kinase U-type, mitochondrial [Oreochromis niloticus]	CKMT1A	HS-LR	Not examined	Not examined	scaffold4563_cov59	1954449-1954594;1956479-1956677;1960375-1960470;1960787-1961008;1961925-1962010;1965809-1965932;1966662-1966796;1967879-1968004;1971807-1971917	1954296-1954448	1971921-1972694	forward	0.751841	0.00119306	0.387643	0.00095	0.677975	0.0011125	HDR/notHDR
XP_003451607.1 dnaJ homolog subfamily C member 15 [Oreochromis niloticus]	dnajc15	HS-LR	before HB	gene region (nucleotide)	scaffold4629_cov57	3408173-3408240;3408388-3408458;3408558-3408659;3410031-3410076;3410815-3410866;3411880-3411984	None	3407733-3408168	reverse	0.667097	0.00210694	0.211222	0.00138611	0.909091	0.00303194	HDR/HDR
XP_024654435.1 macrophage mannose receptor 1 [Maylandia zebra]	ENSMZEG00005014532	HS-LR	Not examined	Not examined	scaffold4884_cov59	30946-31674	None	31678-31741	forward	0.733333	0.000525	0.391781	0.000331944	0.733333	0.000458333	HDR/HDR
XP_019208276.1 trace amine-associated receptor 13c-like [Oreochromis niloticus]	ENSONIG00000016215	HS-LR	Not examined	Not examined	scaffold49048_cov52	12335-12556;19551-20360	12005-12334	None	forward	0.730612	0.00103333	0.104225	0.000697222	0.868182	0.00115833	HDR/HDR
XP_013129440.1 trace amine-associated receptor 13c-like [Oreochromis niloticus]	ENSONIG00000016217	HS-LR	after LV	all	scaffold49048_cov52	19138-19332;19551-20360	None	None	forward	0.730612	0.00103333	0.104225	0.000697222	0.868182	0.00115833	HDR/HDR
XP_005462391.1 telomerase-binding protein EST1A [Oreochromis niloticus]	smg6	HS-LR	Not examined	Not examined	scaffold4932_cov58	110603-110730;110850-110931;111047-111291;111456-111600;111690-111854;112056-112235;112412-112631;113203-113377;115036-115149;115550-115695;117982-118043;119878-120093;120380-120490;123256-123334;123784-123890;124101-124211;124595-124787;124936-127309;129405-129495	129496-129548	108594-110599	reverse	0.592453	0.00104444	0.397222	0.0009	0.786555	0.00137361	HDR/HDR
XP_019219232.1 serine/threonine-protein kinase TAO1 [Oreochromis niloticus]	taok1b	HS-LR	after LV	all	scaffold4932_cov58	87332-87499;87504-87704;87923-88105;88305-88517;88626-88865;88964-89083;89252-89335;90239-90367;90486-90722;90937-91071;91304-91510;91730-91897;94532-94613;94833-94926;95409-95500;95807-95920;96045-96141;96228-96273;96350-96451;96700-96771;97141-97272	97273-97415;106222-106846	87204-87328	reverse	0.509249	0.00138472	0.397222	0.00132778	0.786555	0.00138472	HDR/HDR
XP_025762269.1 LOW QUALITY PROTEIN: SH2B adapter protein 1 [Oreochromis niloticus]	sh2b1	HS-LR	Not examined	Not examined	scaffold498_cov56	2705090-2706772;2707284-2707385;2707821-2707912;2708004-2708086;2708211-2708366;2708705-2708916;2709056-2709230;2710945-2711237	2702074-2702280;2704760-2704847;2704978-2705089	2711241-2711618;2711690-2712536;2713290-2714126	forward	0.708108	0.00095	0.281337	0.0008125	0.793548	0.000691667	notHDR/HDR
XP_025762270.1 ataxin-2-like protein [Oreochromis niloticus]	atxn2l	HS-LR	Not examined	Not examined	scaffold498_cov56	2716101-2716193;2716841-2716897;2716988-2717059;2717383-2717545;2717811-2717929;2718351-2718442;2718588-2718794;2718956-2719263;2719347-2719433;2719621-2720051;2720164-2720441;2720528-2720591;2720669-2720824;2720912-2720975;2721163-2721323;2721543-2721669;2723644-2723762;2723901-2724083;2724358-2724411;2724416-2724511	2715833-2716015	2724816-2725174	forward	0.708108	0.000575	0.281337	0.0006	0.793548	0.000691667	notHDR/HDR
XP_003442607.1 protein spinster homolog 1 [Oreochromis niloticus]	spns1	HS-LR	Not examined	Not examined	scaffold498_cov56	2748386-2748450;2748556-2748724;2748826-2748924;2749134-2749199;2749428-2749617;2749731-2749883;2751735-2751877;2751966-2752032;2752377-2752528;2752610-2752746;2754057-2754122;2754295-2754505	2756344-2756573	2747631-2747721-2747791-2748014;2748110-2748382	reverse	0.835088	0.000516667	0.423077	0.000570833	0.923077	0.000608333	HDR/HDR
XP_003442500.1 NFATC2-interacting protein [Oreochromis niloticus]	nfatc2ip	HS-LR	Not examined	Not examined	scaffold498_cov56	2757636-2757794;2757878-2757993;2758599-2758743;2758961-2759201;2759288-2759368;2759458-2759578;2759655-2759715;2760892-2761002	2762391-2762523	2757275-2757632	reverse	0.835088	0.000580556	0.423077	0.000504167	0.923077	0.000591667	HDR/HDR
XP_013125313.1 nuclear protein 1 [Oreochromis niloticus]	nupr1	HS-LR	Not examined	Not examined	scaffold498_cov56	2774406-2774705	2774324-2774405	2775932-2776051	forward	0.835088	0.000580556	0.357647	0.000529167	0.923077	0.000583333	notHDR/HDR
XP_003442498.3 LOW QUALITY PROTEIN: double C2-like domain-containing protein alpha [Oreochromis niloticus]	doc2a	HS-LR	Not examined	Not examined	scaffold498_cov56	2792941-2793088;2806271-2806603;2813214-2813293;2819205-2819279;2822843-2822952;2829771-2829897;2830798-2830857;2847950-2848155;2850595-2850676;2851872-2851968;2852339-2852472	2792786-2792930	2852477-2852954	forward	0.882353	0.00111667	0.19685	0.000748611	0.882353	0.00125833	HDR/HDR
XP_019213094.1 caskin-2 isoform X1 [Oreochromis niloticus]	CASKIN2	HS-LR	Not examined	Not examined	scaffold498_cov56	2933231-2933324;2933539-2933821;2934869-2936536;2936617-2936755;2936846-2936947;2938085-2938195;2938426-2938523;2943688-2943754;2945382-2945512;2946693-2946767;2949284-2949401;2950041-2950135;2951504-2951612;2951815-2951923;2953699-2953829;2957289-2957384;2958838-2958983;2959086-2959183;2963185-2963236;2981909-2982002	2982013-2982293;2984540-2984926	2930839-2930997;2931014-2932385;2932396-2932768;2933052-2933226	reverse	0.805714	0.00114722	0.547368	0.00103194	0.905	0.00107778	HDR/HDR
XP_004556556.1 uncharacterized protein LOC101469303 isoform X1 [Maylandia zebra]	ENSMZEG00005004035	HS-LR	Not examined	Not examined	scaffold498_cov56	3319758-3320130;3323884-3324180;3324376-3324735;3325232-3325455;3325543-3325779	3319024-3319757	3325783-3327303	forward	0.745946	0.00035	0.2	0.000283333	0.719024	0.000351389	HDR/notHDR
XP_004573223.1 putative E3 ubiquitin-protein ligase UBR7 isoform X1 [Maylandia zebra]	ENSMZEG00005014905	HS-LR	Not examined	Not examined	scaffold49937_cov55	27074-27190;31456-31589;31706-31766;32037-32132;39665-39718;41917-42022;42136-42206;42280-42444;42580-42745;58962-59023;59105-59191	23483-23561;24144-24282	59195-60992	forward	0.24	0.00025	0.27027	0.000313889	0.745455	0.000291667	HDR/HDR
XP_005477412.1 ankyrin repeat domain-containing protein 66 [Oreochromis niloticus]	ANKRD66	HS-LR	before HB	CDS (aa)	scaffold501_cov60	389254-389395;391582-391810;391921-392065	389223-389253	392069-392298	forward	0.716129	0.00235	0.269859	0.00133889	0.836715	0.00265	notHDR/HDR
XP_019204730.1 adhesion G protein-coupled receptor F5 [Oreochromis niloticus]	adgrf3a	HS-LR	after LV	all	scaffold501_cov60	393734-394186;407721-407912;408126-408201;408423-408531;410775-410912;411038-411295;411649-411873;412845-412969;413055-413113;413217-413326;413496-413645;413749-413878;413969-414052	414588-414688	391832-392373	reverse	0.716129	0.00236667	0.269859	0.00149028	0.836715	0.00271667	HDR/HDR
XP_003439136.1 LETM1 domain-containing protein 1 isoform X1 [Oreochromis niloticus]	letmd1	HS-LR	after LV	all	scaffold5089_cov60	684003-684118;684404-684558;685328-685443;686912-686994;687125-687311;688450-688551;688644-688796;688881-688977;691460-691533	683957-684002	691537-692904	forward	0.909091	0.00113333	0.723596	0.0009625	0.771717	0.001425	notHDR/HDR
XP_003438954.1 CD63 antigen [Oreochromis niloticus]	cd63	HS-LR	before HB	CDS (aa)	scaffold5089_cov60	693031-693093;693271-693354;694123-694266;694457-694555;694651-694725;694872-695060;701277-701342	None	692534-693024	reverse	0.762264	0.00113333	0.417949	0.0009625	0.730909	0.001425	notHDR/HDR
XP_004560498.1 PAN2-PAN3 deadenylation complex catalytic subunit PAN2 isoform X1 [Maylandia zebra]	pan2 (1 of many)	HS-LR	after LV	all	scaffold5089_cov60	747423-747710;747794-747963;748231-748351;748463-748540;748627-748897;749765-750110;751148-751244;751411-751530;751661-751780;751870-751998;752148-752347;752973-753121;753465-753571;753664-753762;753857-753939;754456-754600;755869-756006;756099-756158;756248-756568;757794-757937;758013-758192;758314-758407;760475-760678;760795-760826	746120-746236	760830-761212	forward	0.133333	0.00169167	0.63038	0.00180139	0.635616	0.001875	HDR/HDR
XP_003454181.1 4-hydroxy-2-oxoglutarate aldolase, mitochondrial [Oreochromis niloticus]	hoga1	HS-LR	Not examined	Not examined	scaffold5365_cov59	103541-103754;105827-105955;107324-107451;108435-108569;117028-117124;123793-123926;130087-130233	103137-103224;103474-103539	130237-130416	forward	0.728571	0.000625	0.552332	0.000736111	0.844444	0.000815278	HDR/HDR
XP_005458721.1 MORN repeat-containing protein 4 [Oreochromis niloticus]	ENSONIG00000000257	HS-LR	after LV	all	scaffold5365_cov59	155666-155817;158106-158215;163070-163184;173571-173655	175343-175486	148069-148842;148963-155662	reverse	0.671429	0.000488889	0.569231	0.000566667	0.844444	0.000644444	HDR/HDR
XP_005458722.2 LOW QUALITY PROTEIN: metal transporter CNNM1 [Oreochromis niloticus]	CNNM1	HS-LR	Not examined	Not examined	scaffold5365_cov59	75821-75897;79201-79305;79712-79800;82355-82641;84406-84551;87955-88045;88155-88324;88475-88615;88714-88857;97511-98939	98940-99236;99241-99661;99673-100162;100228-100424	73066-75817	reverse	0.728571	0.000680556	0.552332	0.000736111	0.843478	0.000815278	notHDR/HDR
XP_003449540.1 cGMP-dependent protein kinase 1 isoform X1 [Oreochromis niloticus]	ENSONIG00000019107	HS-LR	Not examined	Not examined	scaffold541_cov52	327232-327551;344225-344391;363796-363909;372511-372616;373341-373404;373488-373565;373653-373747;375763-375828;380312-380386;385640-385736;389133-389272;389729-389818;390129-390270;390405-390568;390647-390769;390846-390908;391008-391074;392054-392149	None	392153-393157;393159-395156	forward	0.775	0.0011875	0.44	0.00103889	0.757353	0.00104861	notHDR/HDR
XP_005471550.1 transcription factor COE3 isoform X1 [Oreochromis niloticus]	ENSONIG00000019141	HS-LR	Not examined	Not examined	scaffold541_cov52	785256-785284;789013-789183;789668-789871;791167-791329;794608-794673;805388-805476;809529-809655;809758-809891;811615-811732;816443-816524;835996-836064;836304-836377;838497-838552;838627-838690;839607-839763;841662-841783	841784-843402;844970-845509	784880-785252	reverse	0.855422	0.000679167	0.4	0.000495833	0.672727	0.000616667	HDR/HDR
XP_003456606.1 apoptosis regulator BAX [Oreochromis niloticus]	zgc_153993	HS-LR	Not examined	Not examined	scaffold58704_cov58	119988-120051;120971-121019;126600-126761;127907-128039;128469-128573;128670-128765	119500-119987	128769-129512	forward	0.588889	0.000225	0.4	0.000127778	0.833333	0.000158333	notHDR/HDR
XP_019210366.1 anoctamin-1 isoform X1 [Oreochromis niloticus]	ano1	HS-LR	Not examined	Not examined	scaffold58704_cov58	36031-36264;37675-37780;37961-38145;40193-40245;41231-41383;41812-41954;42634-42734;43006-43063;43288-43399;44685-44886;47896-47970;48770-48841;52296-52381;53016-53176;53803-53937;54182-54246;56035-56076;56680-56735;57516-57567;57828-57882;68432-68583;69133-69231;77960-78289;86578-86726;92070-92130	92168-92427	34632-35146;35232-35761;35773-36027	reverse	0.7	0.000515278	0.4	0.000431944	0.716129	0.000572222	HDR/notHDR
XP_013133052.2 retinoic acid receptor beta [Oreochromis niloticus]	RARB	HS-LR	after LV	all	scaffold596_cov55	103584-103819;110041-110199;112331-112535;118291-118467;129228-129388;144629-144818	None	101636-102172;102479-103569	reverse	0.65	0.000565278	0.316763	0.000654167	0.733333	0.0005875	HDR/HDR
XP_005473514.1 leukemia inhibitory factor receptor [Oreochromis niloticus]	lifra	HS-LR	after LV	all	scaffold7037_cov60	313110-313796;313944-314010;314192-314285;314467-314604;314783-314929;315086-315187;316108-316293;316528-316759;317044-317108;317359-317512;317668-317816;317950-318092;318970-319099;319247-319525;319743-319896;320208-320344;320510-320618	320619-320731;328519-328682	310232-313106	reverse	0.806061	0.00153611	0.17961	0.00119028	0.849246	0.00160556	HDR/HDR
XP_005461382.2 LOW QUALITY PROTEIN: sarcoplasmic/endoplasmic reticulum calcium ATPase 2 [Oreochromis niloticus]	si:dkey-28b4.8	HS-LR	Not examined	Not examined	scaffold74142_cov56	73943-74060;75973-76055;76310-76414;77732-77870;83887-84053;85431-85600;85679-85812;86042-86208;86721-86809;86930-87032;87180-87311;87580-87705;87779-88000;88109-88220;91019-91257;91333-91553;91640-91842;91995-92080;93109-93242;93314-93431;93511-93645;93732-93911	70740-71075	93917-95644	forward	0.333333	0.000193056	0.35	0.000205556	0.718182	0.000290278	HDR/notHDR
XP_003440228.1 GTPase IMAP family member 4 [Oreochromis niloticus]	ENSONIG00000012665	HS-LR	Not examined	Not examined	scaffold74_cov59	96311-97078	None	96012-96307	reverse	0.795385	0.00119306	0.531599	0.000518056	0.828947	0.00117778	notHDR/HDR
XP_013123999.1 uncharacterized protein LOC102077860 isoform X1 [Oreochromis niloticus]	ENSONIG00000012666	HS-LR	Not examined	Not examined	scaffold74_cov59	97550-98091;98568-98605;98892-98966;102925-102999;103338-103412;103800-103874;104144-104251;104457-105082	None	105086-105754;106069-106467	forward	0.795385	0.00119306	0.531599	0.000518056	0.828947	0.00117778	notHDR/HDR
XP_004555679.1 olfactory receptor 5F1-like [Maylandia zebra]	ENSMZEG00005012108	HS-LR	Not examined	Not examined	scaffold757_cov61	33362-33459;34436-35345	None	None	reverse	0.555556	0.000197222	0.4	0.000191667	0.909091	0.000258333	notHDR/HDR
XP_014263726.1 olfactory receptor 6C4-like [Maylandia zebra]	ENSMZEG00005012067	HS-LR	Not examined	Not examined	scaffold757_cov61	74799-75719	None	None	reverse	0.468493	0.000533333	0.487179	0.000593056	0.805405	0.0007	notHDR/HDR
XP_004555661.1 olfactory receptor 51E1-like [Maylandia zebra]	or127-1	HS-LR	Not examined	Not examined	scaffold757_cov61	78003-78914	None	None	reverse	0.468493	0.0006625	0.487179	0.00101944	0.805405	0.00111667	notHDR/HDR
XP_019212955.1 serine/threonine-protein kinase WNK4 [Oreochromis niloticus]	ENSONIG00000029711	HS-LR	Not examined	Not examined	scaffold7582_cov48	167394-167488;167603-167793;170124-170571;171495-171543;171692-171789;171869-171911;173640-173759;173764-173922;173927-174073;174078-174190;174957-175067;175234-175288;175395-175550;175652-175768;175894-176029;176181-176254;176835-177016;177117-177300;177439-177651;177731-177950;178034-178358;178446-178666;180674-180741;184212-184295;186046-186417	186418-186464;187864-187964	165868-166398	reverse	0.555556	0.000225	0.717241	0.000633333	0.758763	0.000777778	HDR/HDR
XP_003442595.1 26S proteasome non-ATPase regulatory subunit 3 [Oreochromis niloticus]	psmd3	HS-LR	Not examined	Not examined	scaffold7582_cov48	200088-200268;202299-202489;202671-202811;203518-203654;203734-204106;204187-204301;204465-204584;204668-204771;204851-205006;205331-205381;205713-205787	199981-200087	205821-205946	forward	0.526316	0.000736111	0.8	0.000847222	0.801653	0.00122639	HDR/HDR
XP_014265810.1 sterile alpha motif domain-containing protein 14 [Maylandia zebra]	ENSMZEG00005003801	HS-LR	after LV	all	scaffold7582_cov48	247444-247596;247759-247905;247989-248111;254267-254423;254507-254575;254867-254966;255086-255272;255346-255462;255692-255855;258864-258900	260954-261068	246663-247440	reverse	0.133333	0.00103056	0.8	0.00134722	0.8	0.00193056	HDR/HDR
XP_004556595.1 cephalotoxin-like protein [Maylandia zebra]	ENSMZEG00005003797	HS-LR	Not examined	Not examined	scaffold7582_cov48	271600-273198	270266-270372	273202-273492	forward	0.133333	0.00103056	0.459259	0.00134722	0.713043	0.00193056	HDR/notHDR
XP_025763633.1 lymphoid enhancer-binding factor 1 isoform X1 [Oreochromis niloticus]	lef1	HS-LR	after LV	all	scaffold75_cov58	4865934-4866131;4868046-4868112;4869292-4869419;4889006-4889138;4891937-4892027;4893153-4893272;4894051-4894213;4895024-4895131;4896935-4896983;4905835-4905911	4864565-4865933	4905915-4906493;4906512-4907516	forward	0.72623	0.00123333	0.427056	0.000963889	0.734831	0.00123333	HDR/HDR
XP_023009675.1 CLIP-associating protein 2 isoform X1 [Maylandia zebra]	clasp2	HS-LR	Not examined	Not examined	scaffold760_cov56	3559023-3559097;3560467-3560583;3560756-3560962;3561151-3561279;3561383-3561576;3561667-3561862;3563751-3563892;3564044-3564150;3564266-3564409;3565610-3565753;3567168-3567246;3568924-3569087;3569845-3569904;3570608-3570671;3570755-3570846;3571871-3572026;3572177-3572200;3572798-3572904;3573499-3573561;3573863-3573970;3575065-3575109;3575345-3575518;3578046-3578111;3578316-3578417;3580332-3580499…	3623938-3624706	3557683-3559019	reverse	0.710204	0.000797222	0.208312	0.00103333	0.704918	0.000975	HDR/notHDR
XP_005462602.1 regulator of G-protein signaling 9-binding protein isoform X1 [Oreochromis niloticus]	zgc:109913	HS-LR	Not examined	Not examined	scaffold7611_cov49	66620-66827;66923-67126;76532-76674;76826-76984	66370-66502	76988-77121	forward	0.683333	0.000125	0.4	0.000216667	0.676923	0.000227778	HDR/notHDR
XP_005457995.1 transcription factor 24 isoform X1 [Oreochromis niloticus]	tcf23	HS-LR	Not examined	Not examined	scaffold766_cov58	130712-130837;131300-131461;131589-131744;132378-132545	132546-134478	130284-130708	reverse	0.72	0.000366667	0.103448	0.000194444	0.741935	0.0004	HDR/HDR
XP_003453042.1 epoxide hydrolase 1 [Oreochromis niloticus]	ephx1	HS-LR	Not examined	Not examined	scaffold766_cov58	136241-136448;136650-136772;137189-137297;137478-137692;137867-137996;138746-138964;139037-139217;139324-139506	148378-148502	134859-136237	reverse	0.72	0.000366667	0.111111	0.000368056	0.741935	0.0004	HDR/HDR
XP_005456752.1 receptor-type tyrosine-protein phosphatase U isoform X1 [Oreochromis niloticus]	ptprub	HS-LR	Not examined	Not examined	scaffold7699_cov57	122539-122608;175923-176054;218389-218660;226142-226223;230920-231035;236593-236767;239927-240220;247053-247370;250383-250492;253815-254016;256213-256315;256399-256672;261974-262010;265378-265516;266474-266497;266750-266904;267522-267709;276311-276383;276488-276568;282535-282597;283479-283576;287777-287893;288864-289018;290400-290535;291208-291357;293845-294159;296659-296784;298650-298807;304498-…	122337-122538	304802-305914;305928-307287	forward	0.797357	0.0012875	0.535	0.000951389	0.790164	0.00121667	notHDR/HDR
XP_024658576.1 CD209 antigen-like [Maylandia zebra]	ENSMZEG00005001287	HS-LR	after LV	all	scaffold77_cov59	6772-6910;7065-7165;7282-7418;8360-8645	None	None	reverse	0.63964	0.000990278	0.134884	0.000858333	0.673879	0.00105278	HDR/notHDR
XP_024656363.1 LOW QUALITY PROTEIN: ATP-binding cassette sub-family A member 2 [Maylandia zebra]	ENSMZEG00005023577	HS-LR	Not examined	Not examined	scaffold7957_cov55	262837-262902;278503-278596;284487-284598;285032-285195;285996-286117;287582-287695;291944-292162;303132-303506;307411-307614;307768-307935;310149-310245;311031-311204;312527-312629;312874-312988;315224-315414;317963-318113;318243-318447;318537-318701;319185-319365;319717-319929;320204-320400;320646-320819;321486-321679;323728-323848;323949-324242;326619-326840;328477-328579;329499-329824;331015-…	262525-262836	356005-356050	forward	0.529412	0.000640278	0.133659	0.000673611	0.733333	0.000602778	HDR/HDR
XP_005461585.1 transmembrane protein 68 isoform X1 [Oreochromis niloticus]	tmem68	HS-LR	Not examined	Not examined	scaffold8152_cov56	55059-55118;55931-56101;59805-59904;60915-61082;61805-61998;62603-62663;63092-63231;65440-65541	54465-54658;54972-55064	65545-66126;66405-67534	forward	0.780952	0.000576389	0.246416	0.000523611	0.762416	0.000563889	notHDR/HDR
XP_025753232.1 attractin-like protein 1 isoform X1 [Oreochromis niloticus]	atrnl1a	HS-LR	after LV	all	scaffold8289_cov60	1201628-1201746;1218026-1218140;1256163-1256258;1321378-1321456;1334119-1334180;1349207-1349364;1352504-1352582;1354420-1354514;1369222-1369274;1380239-1380332;1401588-1401725;1402139-1402387;1416558-1416749;1417355-1417568;1419683-1419870;1424471-1424603;1425626-1425742;1426961-1427079;1428351-1428562;1430073-1430157;1443669-1443823;1446767-1446950;1451687-1451933;1454277-1454364;1454447-1454621…	None	1199357-1201624	reverse	0.709287	0.00191667	0.307692	0.00166389	0.741085	0.00172222	notHDR/HDR
XP_019208588.1 poly [ADP-ribose] polymerase 14 isoform X1 [Oreochromis niloticus]	si:ch211-219a4.3	HS-LR	before LT	CDS (aa)	scaffold860_cov60	3054335-3054621;3055105-3055279;3055526-3055659;3055855-3056469;3056578-3056799;3057357-3057533;3057654-3057716;3058071-3058220;3058471-3058555;3059229-3059450;3059555-3059782;3059996-3060943;3061262-3062169;3062262-3062486;3062886-3063140;3064735-3064765;3065321-3065421;3065526-3065703	3065704-3065857	3053589-3054303	reverse	0.761958	0.003375	0.367391	0.00311528	0.824876	0.00294167	HDR/HDR
XP_025767622.1 LOW QUALITY PROTEIN: cyclic AMP-responsive element-binding protein 3-like protein 4 [Oreochromis niloticus]	CREB3L4	HS-LR	Not examined	Not examined	scaffold864_cov45	110152-110292;110422-110686;111420-111529;111639-111728;111811-111917;112640-112708;113118-113202;114581-114671;114996-115303	None	115307-115935	forward	0.533333	0.000311111	0.323944	0.000238889	0.784615	0.000175	HDR/HDR
XP_003457640.1 pleckstrin homology domain-containing family O member 1 [Oreochromis niloticus]	plekho1b	HS-LR	Not examined	Not examined	scaffold864_cov45	118796-118969;123845-123985;126952-127056;128103-128201;128718-129368	116639-116982;117030-117988;118023-118123	129372-130028;130084-130941	forward	0.533333	0.000327778	0.3	0.0002625	0.784615	0.000175	HDR/HDR
XP_004573218.1 protein Z-dependent protease inhibitor [Maylandia zebra]	serpina10a	HS-LR	Not examined	Not examined	scaffold8908_cov53	139807-140092;140163-140444;140761-141034;141205-141352;142540-142719	136145-136251	142723-143840	forward	0.333333	6.67e-05	0.375	8.33e-05	0.833333	0.000125	HDR/HDR
XP_014267256.1 serine/threonine-protein phosphatase 4 regulatory subunit 4 isoform X1 [Maylandia zebra]	ppp4r4	HS-LR	Not examined	Not examined	scaffold8908_cov53	147552-147943;148026-148087;151869-151959;152024-152101;152175-152385;152475-152513;152621-152765;152846-152993;153101-153206;153325-153498;153561-153644;153786-153863;154007-154126;154216-154358;154938-155060;155158-155279;155463-155570;155659-155765;156155-156228;156638-156812;156899-157001;162207-162280;173296-173403	173404-174491	146604-146898	reverse	0.333333	6.67e-05	0.375	8.33e-05	0.833333	0.000125	HDR/HDR
XP_004573205.1 serine/threonine-protein kinase MRCK beta [Maylandia zebra]	cdc42bpb	HS-LR	Not examined	Not examined	scaffold8908_cov53	29327-29495;33176-33267;35353-35436;35528-35623;35701-35849;36424-36517;36732-36932;37236-37484;37882-38113;38240-38347;38688-38821;39360-39602;41112-41222;41356-41600;41691-41796;41884-42008;42087-42192;42498-42560;43958-44285;44394-44473;44985-45059;45139-45204;45328-45433;45505-45641;45718-45857;50285-50366;50453-50669;52175-52237;52314-52555;52643-52997;53072-53169;53255-53339;53430-53547;536…	28727-29326	55293-55845	forward	0.745455	0.00015	0.311111	0.000116667	0.82	0.000141667	HDR/HDR
XP_005465272.1 probable G-protein coupled receptor 132 [Oreochromis niloticus]	gpr132a	HS-LR	Not examined	Not examined	scaffold8908_cov53	61887-62948	62949-62997;65227-65523	61350-61503;61512-61661;61719-61883	reverse	0.745455	0.00015	0.311111	0.000116667	0.82	0.000141667	HDR/HDR
XP_003459649.1 spermatogenesis-defective protein 39 homolog [Oreochromis niloticus]	vipas39	HS-LR	Not examined	Not examined	scaffold8908_cov53	66406-66528;66810-66899;66995-67171;67251-67292;67424-67558;67641-67716;67788-67861;67958-67985;68194-68296;68366-68399;68488-68580;68728-68784;71659-71723;72170-72208;72287-72424;72521-72626;72735-72827	77392-77575	65685-66332	reverse	0.6	0.00015	0.311111	0.000116667	0.82	0.000141667	HDR/HDR
XP_005474831.1 uncharacterized protein LOC100697759 isoform X1 [Oreochromis niloticus]	zgc:174895	HS-LR	before HB	CDS (nucleotide)	scaffold945040_cov61	2464628-2464767;2465666-2465761;2467204-2467350;2467598-2467691;2467839-2467961	2467962-2468050	2464192-2464624	reverse	0.682569	0.00114583	0.540146	0.00128194	0.882844	0.00156528	HDR/HDR
XP_005474838.1 protein PROCA1 [Oreochromis niloticus]	proca1	HS-LR	before LT	gene region (nucleotide)	scaffold945040_cov61	2476429-2476930;2477016-2477148;2477493-2477627;2477732-2479418	2476254-2476428	2479422-2479661	forward	0.682569	0.00110556	0.552941	0.00128194	0.882844	0.00156528	HDR/HDR
XP_025765383.1 rho GTPase-activating protein 23 isoform X1 [Oreochromis niloticus]	ENSONIG00000008052	HS-LR	Not examined	Not examined	scaffold9876_cov60	151265-151561;163726-163917;164840-164870;165381-165473;174084-174162;174259-174319;174761-175991;176097-176178;179420-179524;180836-180875;183020-183157;183893-184201;184281-184342;191578-191705;191796-191908;193915-194067;196239-196317;196530-196603;196694-196783;196862-196987;200568-200612;200778-200871;202399-203270	145707-145860	203274-206276	forward	0.64	0.000805556	0.577778	0.000429167	0.711111	0.000770833	HDR/notHDR
XP_025761180.1 G-protein coupled receptor 12 isoform X1 [Oreochromis niloticus]	gpr185b	HS-LR	Not examined	Not examined	scaffold9905_cov58	941414-942514	943112-943336	932083-933333;933388-934801;934805-934944;935112-938233;939424-939992;940014-941410	reverse	0.705263	0.000788889	0.0861538	0.000520833	0.782007	0.000802778	HDR/HDR
XP_004550586.1 sodium/bile acid cotransporter [Maylandia zebra]	slc10a1 (1 of many)	chilotes_specific	before HB	CDS (aa)	scaffold1053_cov60	38915-38973;39859-40058;40179-40357;41062-41266;43519-43631;44015-44101;44190-44378	46661-46737	38716-38911	reverse	0.756044	0.00148194	0.832558	0.00140278	0.242296	0.000919444	HDR/HDR
XP_019209781.1 low affinity immunoglobulin gamma Fc region receptor II isoform X1 [Oreochromis niloticus]	ENSONIG00000009609	chilotes_specific	before LT	CDS (aa)	scaffold11121_cov60	73981-74066;81157-81270;81910-82164;82637-82928	None	73186-73558;73596-73725;73754-73977	reverse	0.909091	0.00208194	0.733333	0.00232222	0.229787	0.00230833	notHDR/HDR
XP_025765192.1 transcription factor 4 isoform X1 [Oreochromis niloticus]	TCF4	chilotes_specific	Not examined	Not examined	scaffold1124_cov61	65224-65325;65655-65693;70085-70157;137977-138032;140441-140516;180873-180931;206625-206754;208496-208545;268159-268264;271245-271393;272207-272354;277271-277341;277521-277599;282450-282529;282733-282942;297877-298015;302231-302396;305326-305555;306405-306553	64500-65224	309041-315936	forward	0.897778	0.00156528	0.641593	0.00125694	0.715508	0.00108056	notHDR/HDR
XP_005478041.1 ELKS/Rab6-interacting/CAST family member 1 isoform X1 [Oreochromis niloticus]	ERC2 (1 of many)	chilotes_specific	Not examined	Not examined	scaffold1164_cov57	3142886-3143071;3147048-3147195;3173607-3173767;3177222-3177374;3184319-3184412;3195860-3196053;3196390-3196431;3200887-3201075;3204616-3204753;3223638-3223805;3237900-3238067;3240007-3240096;3241331-3241486;3250734-3251489;3251601-3251624;3255381-3256244	3256245-3256517;3258399-3259122	3101733-3102984;3138597-3138634	reverse	0.916667	0.001125	0.745306	0.00102639	0.53617	0.000777778	HDR/HDR
XP_025760590.1 mucin-2-like [Oreochromis niloticus]	ENSONIG00000007832	chilotes_specific	after LV	all	scaffold13370_cov59	38941-41253;41980-42095;42210-42460;43181-43313;44742-45053;45177-45491;49764-50069;50218-50529;50653-50964;51088-51405;53887-53944	None	38555-38935	reverse	0.953846	0.00283194	0.617195	0.00208472	0.741176	0.00123889	HDR/HDR
XP_005453242.1 T-lymphocyte surface antigen Ly-9 [Oreochromis niloticus]	ENSONIG00000013095	chilotes_specific	Not examined	Not examined	scaffold1383_cov56	26666-27010;27120-27283;27451-27702;27941-28231;28577-28679	None	26158-26553;26578-26662	reverse	1	0.000675	0.71875	0.0009125	0.590909	0.000818056	HDR/HDR
XP_025765076.1 LIM domain transcription factor LMO4.1 isoform X1 [Oreochromis niloticus]	lmo4a	chilotes_specific	Not examined	Not examined	scaffold13896_cov58	187820-188064;193336-193432;193533-193697	None	194146-195060;195064-195670	forward	0.82	0.00104444	0.632258	0.000904167	0.619144	0.000968056	HDR/HDR
XP_019216906.1 endophilin-B2 isoform X1 [Oreochromis niloticus]	ENSONIG00000012581	chilotes_specific	Not examined	Not examined	scaffold13896_cov58	443848-443964	None	442621-443139;443142-443833	reverse	0.75	0.0009	0.75	0.00109167	0.821687	0.000825	HDR/HDR
XP_013131325.1 checkpoint protein HUS1 [Oreochromis niloticus]	zgc:162895	chilotes_specific	Not examined	Not examined	scaffold159_cov51	587905-587984;588079-588213;588433-588532;589517-589591;589666-589773;590197-590373;590482-590609;591224-591275	591278-591412	None	reverse	0.87619	0.00123056	0.716129	0.00104167	0.356098	0.000756944	HDR/HDR
XP_003452419.2 cell death activator CIDE-A isoform X1 [Oreochromis niloticus]	cidea	chilotes_specific	after LV	all	scaffold159_cov51	594767-594837;595174-595309;598461-598613;598900-599072;600260-600356	594612-594766	600363-600526;600552-600718	forward	0.930667	0.00304167	0.871756	0.00270556	0.356098	0.00106528	HDR/HDR
XP_014266397.2 uncharacterized protein LOC106675719 [Maylandia zebra]	ENSMZEG00005020305	chilotes_specific	before HB	CDS (aa)	scaffold159_cov51	616255-616377;616888-617093;617277-617414;617981-618119;618199-618333;618553-618670;619014-619155;619275-619418;619501-619563;619800-619858;620185-620375;620462-620862;621136-621235;621720-621921;622014-622147	616216-616254	622151-622532	forward	0.930667	0.00304167	0.871756	0.00270556	0.67374	0.00137361	notHDR/HDR
XP_005451100.1 protein Wnt-7b isoform X1 [Oreochromis niloticus]	wnt7bb	chilotes_specific	after LV	all	scaffold1965_cov58	612141-612617;615710-615977;631066-631296;635589-635671	635672-635797;635847-636163	598027-598984;598986-599218;599542-600941;600978-605038;605058-610284;610345-611279;611315-612137	reverse	0.810924	0.000870833	0.62236	0.000793056	0.237419	0.000730556	HDR/HDR
XP_013127691.1 collagen alpha-1(XII) chain isoform X1 [Oreochromis niloticus]	col12a1b	chilotes_specific	after LV	all	scaffold2177_cov60	189303-189424;191717-191887;194538-194606;195452-195637;195749-195815;197034-197069;197155-197226;197410-197463;197566-197619;200852-200905;201898-201993;202309-202362;205248-205334;207965-208042;209957-210115;219465-219574;221274-221416;223777-223915;224008-224046;224126-224290;224560-224706;224782-224905;228739-228878;230325-230399;231782-231934;234145-234261;234916-235062;235212-235331;237507-…	336492-336686	188514-189299	reverse	0.95	0.00120833	0.796721	0.001875	0.342118	0.00162778	notHDR/HDR
XP_024659675.1 multimerin-2-like [Maylandia zebra]	ENSMZEG00005024624	chilotes_specific	Not examined	Not examined	scaffold2215_cov58	1318990-1319212;1322233-1322424;1324144-1324275;1324377-1324651	1318920-1318989	1324655-1325155	forward	1	0.00234167	1	0.00240833	0.167742	0.000306944	notHDR/HDR
XP_004544790.2 beta-1,3-galactosyl-O-glycosyl-glycoprotein beta-1,6-N-acetylglucosaminyltransferase-like [Maylandia zebra]	ENSMZEG00005001646	chilotes_specific	Not examined	Not examined	scaffold2271_cov59	1323439-1323677;1323786-1323879;1324219-1324623;1324743-1325222;1433426-1433515;1463792-1464022;1464025-1464120	None	None	forward	0.841667	0.00101528	0.707042	0.00103889	0.909091	0.000975	HDR/HDR
XP_024660204.1 beta-1,3-galactosyl-O-glycosyl-glycoprotein beta-1,6-N-acetylglucosaminyltransferase-like [Maylandia zebra]	ENSMZEG00005001630	chilotes_specific	Not examined	Not examined	scaffold2271_cov59	1324219-1324623;1324743-1325225	None	None	forward	0.841667	0.00035	0.707042	0.000841667	0.909091	0.000891667	notHDR/HDR
XP_014264615.2 canalicular multispecific organic anion transporter 1 [Maylandia zebra]	ENSMZEG00005000431	chilotes_specific	before LT	CDS (aa)	scaffold2354_cov58	786618-786662;787432-787608;792707-792847;792928-793065;793249-793371;793462-793517;793596-793851;793997-794175;798582-798759;799167-799421;799822-799887;800057-800194;800275-800421;800501-800585;800703-800769;800922-801048;801984-802048;804482-804602;805153-805336;805568-805703;805807-805909;805995-806214;807610-807764;809573-809728;809832-810048;814128-814591;814678-814844;815057-815104;817772-…	786353-786617	818054-818258	forward	0.866105	0.00146389	0.800374	0.00105417	0.543478	0.00117917	notHDR/HDR
XP_019201363.1 DNA (cytosine-5)-methyltransferase 3A isoform X1 [Oreochromis niloticus]	dnmt3aa	chilotes_specific	after LV	all	scaffold2390_cov61	1457718-1457786;1483327-1483434;1492901-1493024;1493342-1493379;1493485-1493601;1518315-1518518;1523918-1524076;1525783-1525890;1526368-1526515;1528849-1528992;1529206-1529250;1529913-1529992;1531084-1531196;1532152-1532335;1534590-1534674;1536057-1536202;1536309-1536399;1536477-1536625;1536824-1536909;1537445-1537514;1537691-1537809;1540200-1540338	1449157-1449350;1457563-1457717	1540342-1542621;1542660-1546696	forward	0.802759	0.00150694	0.666197	0.00150278	0.607583	0.00139722	HDR/HDR
XP_024654919.1 adhesion G protein-coupled receptor F4-like [Maylandia zebra]	ENSMZEG00005020101	chilotes_specific	before HB	CDS (aa)	scaffold2634_cov60	43159-43227;43334-43386;46498-46619;46716-46939	None	52706-52743	forward	0.894118	0.00202083	0.695652	0.00177222	0.455319	0.00172917	HDR/HDR
XP_005465447.1 vascular endothelial zinc finger 1 isoform X1 [Oreochromis niloticus]	vezf1b	chilotes_specific	Not examined	Not examined	scaffold26658_cov61	265949-266313;266504-266569;267169-267210;276480-276648;277067-277136;295440-296197;302072-302104	302105-302203	261191-265950	reverse	0.923077	0.000375	0.785714	0.000416667	0.133333	0.0001625	notHDR/HDR
XP_024660634.1 neurofibromin isoform X1 [Maylandia zebra]	nf1b	chilotes_specific	Not examined	Not examined	scaffold26658_cov61	95546-95685;97310-97526;100892-100938;101170-101312;101970-102070;102156-102274;102386-102508;102682-102839;105478-105613;105876-106007;106350-106476;107023-107163;107393-107494;107752-107893;107981-108042;108205-108419;108600-108879;112324-112464;112545-112738;114988-115190;116265-116605;116736-117168;141397-141507;145463-145609;145710-145856;146997-147094;148176-148334;152370-152432;162726-1628…	220897-221077	93034-94148;94164-95542	reverse	0.909091	0.000323611	0.82	0.000354167	0.566667	0.000338889	HDR/HDR
XP_003447083.1 guanine nucleotide-binding protein G(o) subunit alpha isoform X1 [Oreochromis niloticus]	ENSONIG00000010197	chilotes_specific	after LV	all	scaffold27221_cov54	133254-133408;158028-158169;198707-198867;208054-208182;209805-209934;223118-223271;225867-226051	132644-133253	226055-228502	forward	0.909091	0.000879167	0.704	0.000808333	0.636364	0.000783333	HDR/HDR
XP_014265990.2 zinc transporter ZIP6 isoform X1 [Maylandia zebra]	slc39a6	chilotes_specific	after LV	all	scaffold2876_cov56	1082178-1082359;1082528-1083047;1083285-1083441;1084620-1084727;1085798-1085967;1086655-1086864;1087856-1087940;1088198-1088602;1089392-1089472;1090166-1090356;1090862-1091011	1079542-1079709;1080088-1080216	1091015-1092954	forward	0.938798	0.00231528	0.785401	0.00179583	0.43145	0.00227361	HDR/HDR
XP_019209540.1 uncharacterized protein LOC102078475 [Oreochromis niloticus]	ENSONIG00000038168	chilotes_specific	Not examined	Not examined	scaffold2876_cov56	1108514-1108815;1121270-1121369	None	None	reverse	0.956522	0.00172361	0.801802	0.00179583	0.0790698	0.000790278	notHDR/HDR
XP_024660545.1 multimerin-2 isoform X1 [Maylandia zebra]	mmrn2a	chilotes_specific	Not examined	Not examined	scaffold2997_cov52	1613921-1614141;1625528-1625650;1626721-1626827;1627984-1628064;1632376-1632627;1636174-1636598;1637797-1637994;1638100-1638564;1638689-1639052;1639215-1639679;1639789-1640195	None	1640199-1641859	forward	0.78125	0.000325	0.60678	0.000297222	0.266667	0.000191667	HDR/notHDR
XP_019204333.1 tectonin beta-propeller repeat-containing protein 2 isoform X1 [Oreochromis niloticus]	tecpr2	chilotes_specific	Not examined	Not examined	scaffold37183_cov52	129661-129960;130471-130599;130706-131070;131580-131733;131832-131984;136768-136900;137029-137255;137359-137582;137728-137970;138048-138243;138517-138744;138823-138890;138959-139074;139180-139353;140101-140281;141650-141791;141906-142131;142200-142289;142364-142461;142538-142677;144920-145064;145715-145856;145964-146113;146197-146345	128569-128714	146349-147007	forward	0.82	0.000183333	0.96	0.000216667	0.08	8.75e-05	notHDR/HDR
XP_003460261.1 ankyrin repeat domain-containing protein 9 [Oreochromis niloticus]	ANKRD9	chilotes_specific	Not examined	Not examined	scaffold37183_cov52	150436-151260	151263-151456	150155-150432	reverse	0.82	0.000177778	1	0.000216667	0.1	5e-05	HDR/HDR
XP_005465453.1 ephexin-1 [Oreochromis niloticus]	ngef	chilotes_specific	Not examined	Not examined	scaffold39408_cov60	98464-98675;98809-98913;98994-99073;99703-99861;100788-100945;103010-103099;104703-104777;111750-111879;113665-113817;113919-114079;114772-115022;119207-119271;119598-119945;126789-126894;131894-132101	132102-132400	95157-95611;97546-97905;97927-98410	reverse	0.909091	0.000125	0.769231	0.000133333	0.2	0.0002	notHDR/HDR
XP_024661455.1 placenta-specific gene 8 protein-like [Maylandia zebra]	ENSMZEG00005018313	chilotes_specific	Not examined	Not examined	scaffold4032_cov56	837945-838011;838146-838333;839195-839428	None	839432-839461	forward	0.855738	0.00101667	0.667492	0.0009125	0.139932	0.000593056	notHDR/HDR
XP_005469788.1 zinc finger protein 362 isoform X1 [Oreochromis niloticus]	znf362a	chilotes_specific	after LV	all	scaffold4123_cov60	251852-251964;254751-254814;258221-258461;258721-258846;260484-260808;260993-261217;263665-263743;263837-263995;264082-264198	251638-251851	264202-265110;265385-266147	forward	1	0.00103056	1	0.000965278	0.36	0.000308333	notHDR/HDR
XP_005450063.1 SLIT and NTRK-like protein 6 [Oreochromis niloticus]	slitrk6	chilotes_specific	after LV	all	scaffold4413_cov62	1518807-1521341	1500211-1500800	1521356-1522211;1522275-1523062	forward	0.869565	0.000825	0.846154	0.000768056	0.247059	0.000318056	HDR/HDR
XP_003452377.1 dolichyl pyrophosphate Man9GlcNAc2 alpha-1,3-glucosyltransferase [Oreochromis niloticus]	alg6	chilotes_specific	after LV	all	scaffold46769_cov57	173471-173665;176313-176505;178682-178750;179867-179937;180129-180213;181601-181686;184761-184896;187184-187369;188659-188723;189111-189193;189408-189496;189720-189809;190100-190184;190422-190503	190504-190611	172681-173467	reverse	0.865714	0.00139028	0.642105	0.00153194	0.351825	0.00100972	HDR/HDR
XP_005469208.1 GTPase IMAP family member 4 [Oreochromis niloticus]	ENSONIG00000009341	chilotes_specific	Not examined	Not examined	scaffold498_cov56	3137380-3138168	3135995-3136085	3138207-3138632	forward	1	0.000718056	0.708571	0.000491667	0.7	0.000443056	HDR/HDR
XP_005469209.1 GTPase IMAP family member 4 [Oreochromis niloticus]	ENSONIG00000009340	chilotes_specific	Not examined	Not examined	scaffold498_cov56	3142920-3142980;3143934-3144796	3142835-3142919	3144800-3145235;3145461-3145938;3146168-3146404	forward	1	0.000541667	0.708571	0.000491667	0.7	0.000383333	HDR/HDR
XP_019213086.1 GTPase IMAP family member 4-like isoform X1 [Oreochromis niloticus]	ENSONIG00000009342	chilotes_specific	Not examined	Not examined	scaffold498_cov56	3151508-3151569;3154983-3155049	3155049-3155116;3155227-3155288	3150530-3150878	reverse	1	0.000541667	0.708571	0.000491667	0.592	0.000383333	HDR/HDR
XP_004556553.2 zinc finger protein 646 isoform X1 [Maylandia zebra]	si:dkey-89b17.4	chilotes_specific	after LV	all	scaffold498_cov56	3230835-3233410;3233949-3235058;3236053-3236712;3238919-3239133;3242586-3243007	3220831-3221307;3230615-3230834	3243011-3245449	forward	0.909091	0.00065	0.882353	0.000447222	0.909091	0.000558333	HDR/HDR
XP_019202131.1 X-linked interleukin-1 receptor accessory protein-like 2 isoform X1 [Oreochromis niloticus]	il1rapl2	chilotes_specific	Not examined	Not examined	scaffold518_cov57	2-7;9-257;259-699;1310-1387;1504-1620;2423-2545;3819-4049;4212-4242;4464-4549	None	4553-6497	forward	1	0.00158889	0.885714	0.00140694	0.479542	0.00107639	HDR/HDR
XP_014266774.1 cytochrome P450 2K1 [Maylandia zebra]	ENSMZEG00005012708	chilotes_specific	before LT	CDS (aa)	scaffold566_cov59	150072-150278;150382-150544;150628-150777;150863-151023;151143-151322;151622-151763;151982-152166;152511-152652;152726-152910	149949-150071	152914-153364	forward	0.768897	0.00183472	0.650866	0.00221389	0.599278	0.00143611	HDR/HDR
XP_003446687.1 BTB/POZ domain-containing protein 9 [Oreochromis niloticus]	btbd9	chilotes_specific	Not examined	Not examined	scaffold57703_cov62	19793-19990;21455-21533;22161-22268;22586-22775;22894-23003;23914-24033;24274-24493;24640-24907;25884-26247;27017-27201	27573-27734	17965-19786	reverse	0.871429	0.00107222	0.765	0.00124167	0.257143	0.00106111	notHDR/HDR
XP_013127714.1 AN1-type zinc finger protein 3 [Oreochromis niloticus]	ZFAND3	chilotes_specific	Not examined	Not examined	scaffold57703_cov62	3724-3875;4328-4498;4585-4650;6773-6964;10230-10270;15219-15286	15287-15791	1160-1737;1811-2859;3251-3720	reverse	0.871429	0.000838889	0.765	0.0008	0.257143	0.000833333	notHDR/HDR
XP_025761338.1 UDP-glucuronosyltransferase 2C1-like isoform X1 [Oreochromis niloticus]	ENSMZEG00005005497	chilotes_specific	Not examined	Not examined	scaffold669_cov57	573146-574738	571301-571344	559187-560162	forward	0.891667	0.00179583	0.8575	0.00140972	0.335593	0.000708333	HDR/HDR
XP_005449434.1 serine/threonine-protein kinase SRK2H [Oreochromis niloticus]	snrkb	chilotes_specific	after LV	all	scaffold7162_cov58	16006-16241;16356-16750;27131-27272;29270-30350	13720-14069	30354-32378	forward	0.851064	0.00159722	0.83125	0.00260833	0.818182	0.00254444	HDR/HDR
XP_003439632.2 anoctamin-10 [Oreochromis niloticus]	ano10b	chilotes_specific	after LV	all	scaffold7162_cov58	35721-35858;35938-36075;36151-36342;36524-36688;37015-37089;37177-37232;37382-37564;37657-37995;39291-39407;39578-39694;45152-45289;46184-46357;48326-48581	50214-50277;50385-50587	33483-35627	reverse	0.851064	0.00126667	0.83125	0.00114722	0.818182	0.0012	HDR/HDR
XP_005449435.1 fatty acid 2-hydroxylase [Oreochromis niloticus]	fa2h	chilotes_specific	after LV	all	scaffold7162_cov58	55381-55445;55536-55788;56615-56787;56901-57001;58613-58755;61821-61946;89852-90133	90134-90279	52913-55377	reverse	0.849246	0.00127917	0.790476	0.0011375	0.818182	0.0012	HDR/HDR
XP_004569146.1 dnaJ homolog subfamily A member 3, mitochondrial [Maylandia zebra]	dnaja3b	chilotes_specific	before LM	CDS (nucleotide)	scaffold7468_cov62	168724-168845;168970-169064;169373-169488;170174-170302;170394-170458;170610-170757;170841-170993;171133-171342;171464-171547;171660-171796;173003-173207	173208-173253	None	reverse	0.844186	0.00166944	0.668739	0.00182361	0.604878	0.00187917	notHDR/HDR
XP_025764334.1 UPF0183 protein C16orf70 homolog isoform X1 [Oreochromis niloticus]	si:dkey-102f14.5	chilotes_specific	Not examined	Not examined	scaffold8112_cov51	2886-2949;3066-3148;4302-4385;4479-4522;4866-4945;5055-5149;5837-5988;6156-6268;7223-7356;7579-7662;8798-8880;8975-9018;9124-9167;9514-9572;9678-9750;10111-10203	1720-2885	10207-11150;11131-12696	forward	0.760976	0.000583333	0.725581	0.000529167	0.269565	0.000388889	HDR/HDR
XP_003445380.1 inhibin beta B chain [Oreochromis niloticus]	inhbb	chilotes_specific	after LV	all	scaffold8619_cov61	242748-243135;249842-250665	242011-242746	250668-252464	forward	0.816129	0.0014	0.891892	0.00144444	0.260563	0.000968056	HDR/HDR
XP_004538261.2 ankycorbin isoform X1 [Maylandia zebra]	rai14	chilotes_specific	after LV	all	scaffold977_cov60	1614849-1614932;1615170-1615235;1615608-1615766;1615842-1616009;1616120-1616288;1616923-1617401;1617610-1618320;1621799-1621900;1622416-1622541;1622720-1622809;1624423-1624509;1624873-1624898;1625379-1625563;1625706-1625812;1636476-1636546;1636790-1636847;1638167-1638231;1638436-1638524;1640834-1640964;1665137-1665172	1665173-1665219;1666453-1666775	1613098-1614845	reverse	0.94375	0.00185417	0.67	0.00160278	0.523077	0.0007625	HDR/HDR
XP_019211235.1 gamma-aminobutyric acid type B receptor subunit 1 isoform X1 [Oreochromis niloticus]	gabbr1b	chilotes_specific	Not examined	Not examined	scaffold1289838_cov56	179709-179993;180216-180359;180918-181046;214369-214496;214729-214822;215242-215352;217099-217215;220177-220309;220913-221063;230701-230778;232509-232572;232695-232940;235064-235255;239698-239763;242330-242431;243917-244087;254358-254483;278489-278746	278747-279871	178057-178965;178999-179705	reverse	0.82	0.00120694	0.711498	0.000713889	0.435443	0.00105972	HDR/HDR
XP_025764249.1 mucin-5AC-like [Oreochromis niloticus]	ENSONIG00000015606	chilotes_specific	before LM	CDS (aa)	scaffold178_cov58	2072766-2072934;2073059-2073182;2073507-2073546;2073917-2074042;2074127-2074228;2074874-2074996;2075126-2075166;2075256-2075357;2075943-2076108;2076202-2076233;2076323-2076459;2077137-2077206;2077304-2077479;2077564-2077762;2078101-2078284;2078399-2078643;2078755-2078923;2079277-2079482;2079786-2080715;2080800-2080875;2080877-2080942;2080947-2081135;2081137-2081328;2081330-2081383;2081385-2081480…	None	2072162-2072764	reverse	1	0.0018	0.880587	0.005175	0.880587	0.00515833	HDR/HDR
XP_013127660.2 CD109 antigen isoform X1 [Oreochromis niloticus]	ENSONIG00000018735	chilotes_specific	after LV	all	scaffold2177_cov60	4606-4676;5109-5275;5355-5383;6661-6897;7244-7369;8182-8221;8576-8657;8735-8828;9250-9382;10438-10547;10656-10925;12955-13056;13504-13566;13786-13959;14931-15083;17666-17755;18211-18274;18361-18475;22522-22639;22791-22904;23982-24200;24748-24889;27034-27210;34948-35029;35133-35361;36209-36380;36993-37186;40225-40380;40793-40858;41187-41323;41941-42097;42168-42270;51497-51705	None	51709-51871	forward	1	0.00176667	0.835294	0.00145	0.58125	0.000994444	HDR/HDR
XP_004541645.1 protein BTG3 [Maylandia zebra]	si:dkey-79d12.5	chilotes_specific	Not examined	Not examined	scaffold2264_cov57	2162711-2162883;2162983-2163120;2163299-2163644;2164919-2165113	2159102-2159114;2160542-2160647	2165117-2166149	forward	0.784173	0.000568056	0.655556	0.000644444	0.637838	0.000634722	HDR/HDR
XP_012780806.2 intermediate conductance calcium-activated potassium channel protein 4 [Maylandia zebra]	kcnn4	chilotes_specific	Not examined	Not examined	scaffold2264_cov57	2167191-2167478;2175364-2175459;2177130-2177578;2178811-2178946;2181796-2181906;2184166-2184287;2185301-2185370;2186463-2186630	2166825-2167190	2186763-2188153	forward	0.784173	0.000568056	0.655556	0.00108333	0.637838	0.00105	HDR/HDR
XP_004544751.1 riboflavin kinase [Maylandia zebra]	rfk	chilotes_specific	Not examined	Not examined	scaffold2271_cov59	1300276-1300448;1300609-1300711;1302727-1302878;1303802-1303883	1304190-1304340	1298448-1300272	reverse	0.841667	0.0007375	0.707042	0.000820833	0.909091	0.000847222	notHDR/HDR
XP_013124807.1 CMP-N-acetylneuraminate-beta-galactosamide-alpha-2,3-sialyltransferase 4 isoform X1 [Oreochromis niloticus]	st3gal4	chilotes_specific	after LV	all	scaffold3287_cov60	687956-688059;688414-688503;689795-689892;690108-690171;691066-691161;694805-695003;695443-695580;700269-700424;700523-700609	666074-666355;676397-676471	700613-701011;701183-701343	forward	0.923077	0.00143889	0.776271	0.00117778	0.916667	0.00110972	HDR/HDR
XP_013131172.1 DNA polymerase theta [Oreochromis niloticus]	polq	chilotes_specific	after LV	all	scaffold4729_cov56	1159347-1159414;1159549-1159648;1159726-1160198;1160291-1160520;1161156-1161332;1161535-1161665;1161768-1161924;1162261-1162372;1162473-1162674;1162751-1162892;1163059-1163205;1163467-1163679;1163784-1163926;1164131-1164320;1164597-1164739;1164939-1165132;1165498-1165622;1166121-1166364;1167342-1168875;1168958-1170542;1170707-1170847;1170937-1171139;1171669-1171876;1171954-1172147;1172259-1172387…	1159119-1159346	1175794-1177095;1177142-1177568	forward	0.861408	0.00138194	0.698824	0.00170417	0.509272	0.00143472	HDR/HDR
XP_019204193.1 calcium/calmodulin-dependent protein kinase type II delta 1 chain isoform X1 [Oreochromis niloticus]	ENSMZEG00005024927	chilotes_specific	before LM	CDS (nucleotide)	scaffold48299_cov51	209536-209765;211432-211526;211614-211689;218782-218830;220676-220720;223171-223230;228801-228841;231289-231331;231426-231509;231588-231710;231810-231904;232361-232444;233116-233218;236327-236399;242425-242490;245206-245260;246721-246780;274891-275083	276917-277051	207418-207824;207873-208592	reverse	0.893769	0.00431111	0.852055	0.00425556	0.610256	0.00180694	HDR/HDR
XP_003451868.1 long-chain-fatty-acid--CoA ligase 1 isoform X1 [Oreochromis niloticus]	ACSL1 (1 of many)	chilotes_specific	Not examined	Not examined	scaffold626_cov59	809917-809952;813387-813476;813481-813504;813507-813692;813857-813971;814959-815023;815373-815474;815695-815794;815874-816049;817656-817688;817780-817831;817921-817994;818880-818957;819062-819196;819333-819467;819795-819890;820139-820211;820333-820421;820518-820634;820727-820870;820955-821059;821342-821413;821533-821670	809671-809916	821674-822497	forward	0.916667	0.000544444	0.585824	0.000901389	0.551648	0.000797222	HDR/HDR
XP_004563664.1 long-chain-fatty-acid--CoA ligase 1 [Maylandia zebra]	acsl1b	chilotes_specific	after LV	all	scaffold626_cov59	813513-813692;813857-813971;814959-815023;815373-815474;815695-815794;815874-816049;817656-817688;817780-817831;817921-817994;818880-818957;819062-819196;819333-819467;819795-819890;820139-820211;820333-820421;820518-820634;820727-820870;820955-821059;821342-821413;821533-821670	805376-805754;813385-813512	821674-822694	forward	0.916667	0.000544444	0.585824	0.000901389	0.551648	0.000797222	HDR/HDR
XP_014265899.1 ras-specific guanine nucleotide-releasing factor 2 isoform X1 [Maylandia zebra]	rasgrf2a	chilotes_specific	Not examined	Not examined	scaffold7448_cov60	961504-961782;972622-972728;977717-977864;978111-978200;978278-978531;978858-978937;981117-981310;981995-982104;985979-986097;986187-986350;987914-987980;988085-988212;988297-988379;990218-990466;990682-990774;990858-991366;993829-993954;994657-994746;999117-999235;1005903-1006015;1006968-1007028;1007126-1007155;1007370-1007473;1008032-1008116;1008675-1008872;1008956-1009035;1009114-1009231;10098…	961039-961503	1010649-1011785	forward	0.765625	0.000591667	0.618182	0.00055	0.625	0.000633333	HDR/notHDR
XP_005454886.2 complement C3 [Oreochromis niloticus]	ENSONIG00000016456	common	before HB	gene region (nucleotide)	scaffold11836_cov60	23748-23816;23821-23972;29411-29609;30669-30831;31500-31594;31899-31987;32108-32190;32267-32354;32456-32558;32902-33022;33432-33547;36318-36464;36770-36863;36986-37074;37193-37381;37496-37681;38731-38860;39642-39710;41312-41509;41654-41771;41869-41957;42368-42507;42893-43102;43557-43620;43764-43853;44281-44487;44604-44679;44779-44938;45028-45123;45373-45523;46323-46408;47371-47448;47569-47724;487…	None	69003-69531;74017-74898	forward	0.909091	0.00142222	1	0.00158333	0.786417	0.00107222	HDR/HDR
XP_005454658.1 Down syndrome cell adhesion molecule isoform X1 [Oreochromis niloticus]	DSCAM	common	after LV	all	scaffold1325_cov55	97611-97653;119312-119629;120886-121035;164131-164277;166315-166593;166759-167034;167486-167782;169046-169321;170451-170729;173924-174043;175665-175844;185118-185314;185786-185882;185987-186115;186309-186476;187008-187078;188277-188520;188803-188949;191981-192136;192532-192665;193365-193518;194050-194167;194309-194472;194570-194668;194755-194943;195912-196202;197042-197218;197309-197339;197444-19…	97293-97610	200695-202325	forward	0.778261	0.00114028	0.665753	0.000890278	0.676923	0.000958333	HDR/HDR
XP_025759362.1 titin isoform X1 [Oreochromis niloticus]	ENSONIG00000017439	common	Not examined	Not examined	scaffold18809_cov54	52733-52823;52896-53099;54027-54314;54485-54564;54812-55023;55108-55183;55769-55924;59173-59232;59934-60192;60428-60494;60588-60785;61440-61579;61685-61833;61916-62143;62429-62670;62964-63196;63295-63459;63545-63713;63800-65496;65587-65868;65952-66218;66374-66646;66742-67005;68847-69107;70245-70505;71286-71549;71656-71916;72176-72436;72688-72948;73029-73173;73302-73470;74197-74428;75647-75931;766…	46634-46881	265508-266543	forward	1	0.000759722	0.878261	0.00100278	0.841667	0.00075	HDR/HDR
XP_005448063.2 voltage-dependent T-type calcium channel subunit alpha-1G isoform X1 [Oreochromis niloticus]	cacna1g	common	Not examined	Not examined	scaffold2231_cov58	2524130-2524474;2627072-2627173;2647370-2647503;2676471-2676568;2694565-2694724;2698496-2698790;2699292-2699384;2699841-2700708;2702144-2702544;2722006-2722157;2724422-2724607;2726841-2726955;2729014-2729169;2733697-2733762;2743392-2743485;2744393-2744574;2745634-2745972;2746111-2746290;2746665-2746765;2753829-2753952;2761083-2761151;2763646-2763830;2774496-2774622;2775337-2775462;2775597-2775686…	2522593-2523453	2829466-2830220	forward	1	0.0015125	0.690526	0.0012875	0.745455	0.00154306	notHDR/HDR
XP_004544959.1 glycoprotein-N-acetylgalactosamine 3-beta-galactosyltransferase 1-B [Maylandia zebra]	c1galt1b	common	after LV	all	scaffold27204_cov59	221811-221927;222794-223464;225705-225930	225931-225976;226096-226598	218690-218717	reverse	0.983607	0.000958333	0.791436	0.00235139	0.770886	0.00223333	HDR/HDR
XP_019215855.2 LOW QUALITY PROTEIN: voltage-dependent P/Q-type calcium channel subunit alpha-1A [Oreochromis niloticus]	ENSONIG00000000351	common	Not examined	Not examined	scaffold3344_cov58	104004-104729;105903-106141;110027-110225;114094-114129;116359-116472;117763-117898;119138-119259;122844-122944;126372-126479;126796-126901;131709-131805;137194-137321;138539-138689;138865-138956;141701-141766;141859-141975;146646-146738;147062-147172;147261-147425;147524-147725;148088-148225;148549-148709;149260-149359;159337-159443;159642-159701;160885-161014;161245-161377;162287-162594;168755-…	252559-254371	95776-103786;103812-104000	reverse	0.857143	0.000933333	0.618182	0.000831944	0.923077	0.000640278	HDR/HDR
XP_012771221.1 voltage-dependent P/Q-type calcium channel subunit alpha-1A isoform X1 [Maylandia zebra]	ENSMZEG00005014424	common	Not examined	Not examined	scaffold3344_cov58	104004-104729;105903-106141;110027-110225;114094-114129;116359-116472;117763-117898;119138-119259;122844-122947;126372-126479;126796-126901;136043-136139;137194-137321;138539-138689;138865-138956;141701-141766;141859-141975;146646-146738;147062-147172;147261-147425;147524-147725;148088-148225;148549-148709;149260-149359;159337-159443;159642-159701;160885-161014;161245-161377;162287-162594;168755-…	252559-254396	None	reverse	0.857143	0.000933333	0.618182	0.000831944	0.923077	0.000640278	HDR/HDR
XP_003460284.2 coiled-coil domain-containing protein 85A [Oreochromis niloticus]	ENSONIG00000006736	common	Not examined	Not examined	scaffold4655_cov59	1271257-1271312;1308415-1309480;1310211-1310435	1310436-1310961	1263259-1263778;1263870-1265083;1265664-1267094	reverse	0.794595	0.000925	0.584615	0.000918056	0.697143	0.000986111	HDR/notHDR
XP_019205605.1 NSFL1 cofactor p47 isoform X1 [Oreochromis niloticus]	nsfl1c	common	Not examined	Not examined	scaffold4761_cov56	447976-448077;448791-448891;449013-449090;451539-451704;451830-451925;452916-453025;453141-453278;454138-454308;454742-454901	None	454905-455948	forward	0.956522	0.000430556	0.585714	0.000330556	0.671233	0.000422222	HDR/HDR
XP_004574626.1 ubiquitin carboxyl-terminal hydrolase 2 isoform X1 [Maylandia zebra]	usp2a	common	Not examined	Not examined	scaffold49665_cov56	63865-64632;87907-87957;90577-90700;90978-91089;91181-91291;92128-92192;92352-92455;92727-92807;93909-93987;94468-94572;94959-95079;96661-96742	44850-44974;45433-45538;63800-63864	96746-96918;96921-97016;97061-97278	forward	0.909091	0.000291667	0.625	0.000216667	0.909091	0.000216667	HDR/HDR
XP_003438951.1 probable nuclear hormone receptor HR38 [Oreochromis niloticus]	nr4a1	common	Not examined	Not examined	scaffold5089_cov60	665758-666552;666666-666795;666901-667064;667180-667382;667489-667667;667991-668244	664561-664718	668248-668967	forward	0.909091	0.000966667	0.740491	0.000952778	0.779832	0.00104167	notHDR/HDR
XP_003439146.1 solute carrier family 13 member 3 [Oreochromis niloticus]	slc13a3	rufus_specific	before HB	CDS (nucleotide)	scaffold1112_cov60	88855-89250;90708-90869;91242-91354;92598-92695;92807-92911;93016-93108;93240-93368;93469-93648;97433-97502;98120-98298;98648-98913;99518-99625	99626-99924;103515-103876	87405-88617;88619-88851	reverse	0.223739	0.00152778	0.64878	0.00124583	0.782192	0.00147778	HDR/HDR
XP_005476790.1 ATP-sensitive inward rectifier potassium channel 10 isoform X1 [Oreochromis niloticus]	KCNJ10	rufus_specific	before HB	CDS (nucleotide)	scaffold1154_cov60	3784584-3784929;3786868-3787079;3787301-3787427;3788130-3788333;3789690-3790084	3778138-3778561	3790095-3791160	forward	0.453165	0.00174444	0.789803	0.00354861	0.833333	0.00309306	notHDR/HDR
XP_019222205.1 LOW QUALITY PROTEIN: solute carrier family 22 member 15-like [Oreochromis niloticus]	slc22a15	rufus_specific	after LV	all	scaffold12214_cov56	818174-818215;818353-818511;821369-821441;821827-821935;822655-822740;823584-823885;830730-830857;830957-831121;832468-832600;832690-832830;833959-834042	None	816928-817726;817746-818170	reverse	0.731707	0.00146389	0.844444	0.00361806	0.772519	0.00338194	HDR/HDR
XP_025753024.1 titin-like [Oreochromis niloticus]	ENSONIG00000028760	rufus_specific	before LT	CDS (aa)	scaffold12214_cov56	835247-836122	836123-836290	834198-834290;834305-834679;834854-835075	reverse	0.731707	0.000948611	0.844444	0.00168611	0.772519	0.00164583	notHDR/HDR
XP_003455739.1 kinesin-like protein KIF11 [Oreochromis niloticus]	kif11	rufus_specific	after LV	all	scaffold12214_cov56	844361-844486;844566-844738;844974-845109;846210-846281;846464-846578;846671-846744;847127-847214;847468-847646;847898-847994;848136-848281;848366-848456;848543-848667;848751-848936;849686-849764;849865-849962;850854-850983;853103-853176	853177-853214;853359-853557	841186-841328	reverse	0.731707	0.000466667	0.844444	0.00145556	0.772519	0.00164167	HDR/HDR
XP_025757187.1 membrane-associated guanylate kinase, WW and PDZ domain-containing protein 1 isoform X1 [Oreochromis niloticus]	ENSONIG00000017273	rufus_specific	after LV	all	scaffold1252_cov58	1297933-1298230;1324469-1324585;1348785-1348904;1350679-1350867;1351996-1352263;1352542-1352589;1352855-1352937;1353525-1353563;1356041-1356098;1356255-1356367;1357651-1357773;1358907-1359092;1359309-1359920;1368115-1368149;1370361-1370616;1372965-1373056;1373771-1373966;1374110-1374412;1376922-1377125;1378297-1378381;1379498-1379558;1380351-1380494;1380627-1380765;1382266-1383368	1297421-1297932	1383372-1385389	forward	0.329673	0.002	0.861053	0.00223056	0.908374	0.00186806	notHDR/HDR
XP_005450832.1 transcription factor E2F3 [Oreochromis niloticus]	ENSONIG00000007738	rufus_specific	Not examined	Not examined	scaffold1289838_cov56	1385899-1386155;1386355-1386535;1386651-1386743;1387989-1388133;1388623-1388851;1390245-1390293	1390295-1390347;1390739-1390877	1383686-1385895	reverse	0.334783	0.000259722	0.745455	0.0003	0.722314	0.000391667	HDR/HDR
XP_005450830.1 serum response factor-binding protein 1 [Oreochromis niloticus]	ENSONIG00000007737	rufus_specific	Not examined	Not examined	scaffold1289838_cov56	1393611-1394828;1394931-1395320	1397771-1397914	1392980-1393141;1393194-1393607	reverse	0.4	0.000259722	0.745455	0.0003	0.683333	0.000375	HDR/HDR
XP_003443817.2 macoilin-1 [Oreochromis niloticus]	maco1a	rufus_specific	Not examined	Not examined	scaffold1289838_cov56	1398062-1398144;1399743-1399884;1400000-1400126;1400288-1400411;1400536-1400714;1402657-1403191;1403431-1403589;1407375-1407557;1407658-1407778;1408034-1408208;1410310-1410509	1397915-1398061	1410513-1412602	forward	0.4	0.000259722	0.745455	0.0003	0.683333	0.000375	HDR/HDR
XP_003445994.1 uncharacterized protein LOC100691362 [Oreochromis niloticus]	zgc:174917	rufus_specific	Not examined	Not examined	scaffold1289843_cov57	3692582-3692711;3692921-3693173;3693253-3693344;3693453-3693592;3693687-3693791;3693891-3693974	3691258-3692162;3692495-3692581	3694076-3694321	forward	0.539831	0.00131111	0.718412	0.00115694	0.750538	0.00131111	HDR/HDR
XP_013122120.1 leukocyte surface antigen CD53 isoform X1 [Oreochromis niloticus]	ENSONIG00000011954	rufus_specific	after LV	all	scaffold1467_cov60	431656-431718;431943-432026;451881-451988;452270-452380;453760-453834;454349-454537;457004-457066	457514-457791	430727-430782;431326-431652	reverse	0.16	0.000316667	0.722581	0.00106667	0.73617	0.00105417	HDR/HDR
XP_003459039.1 VIP36-like protein [Oreochromis niloticus]	lman2lb	rufus_specific	Not examined	Not examined	scaffold1467_cov60	464397-464536;465209-465328;466450-466564;466719-466880;468107-468189;469934-470051;470337-470455;472013-472217	472254-472349	460525-464393	reverse	0.175	0.000233333	0.722581	0.00106667	0.73617	0.00105417	HDR/HDR
XP_025761418.1 ladderlectin isoform X1 [Oreochromis niloticus]	ENSONIG00000014111	rufus_specific	Not examined	Not examined	scaffold1479_cov48	102248-102361;102495-102629;102744-102879;103205-103272	None	103292-103538	forward	0.407477	0.000891667	0.671429	0.00149306	0.82	0.000816667	HDR/HDR
XP_003455597.1 ladderlectin-like isoform X1 [Oreochromis niloticus]	ENSONIG00000014112	rufus_specific	Not examined	Not examined	scaffold1479_cov48	92906-92966;93319-93427;93543-93675;93827-93938;94221-94288	92518-92813	94293-94567	forward	0.418056	0.0012	0.671429	0.00186667	0.832	0.00119167	HDR/HDR
XP_024656376.1 ladderlectin-like [Maylandia zebra]	ENSMZEG00005027833	rufus_specific	Not examined	Not examined	scaffold1479_cov48	93538-93675;93827-93940	None	None	forward	0.418056	0.0012	0.671429	0.00186667	0.832	0.00119167	HDR/HDR
XP_003455581.2 fibrinogen beta chain [Oreochromis niloticus]	fgb	rufus_specific	before HB	CDS (aa)	scaffold1480_cov59	25983-26132;27900-28018;28275-28377;29084-29152;29367-29481;29840-29946;30108-30222;30348-30467;30557-30679;30784-30878;31219-31409;31741-31969	None	31972-32300	forward	0.600816	0.00210833	0.840426	0.00566667	0.993286	0.00645833	HDR/HDR
XP_013119750.1 fibrinogen alpha chain [Oreochromis niloticus]	fga	rufus_specific	before HB	CDS (aa)	scaffold1480_cov59	38115-38812;39261-39897;40719-40880;41762-41860;42621-42766;43154-43337;43873-43974;45675-45725	45736-45817	37890-38111	reverse	0.665613	0.002675	0.791938	0.00566667	0.993286	0.00645833	HDR/HDR
XP_025760937.1 tripartite motif-containing protein 16-like [Oreochromis niloticus]	ENSONIG00000013643	rufus_specific	after LV	all	scaffold1480_cov59	720797-721993;721995-722483	None	719104-720793	reverse	0.721429	0.00201944	0.664596	0.0026375	0.766102	0.00280417	HDR/HDR
XP_005460205.1 uncharacterized protein LOC100691302 isoform X1 [Oreochromis niloticus]	ENSONIG00000013644	rufus_specific	before HB	CDS (nucleotide)	scaffold1480_cov59	726751-726938;727031-727162;727266-727471;727690-727752;727888-727975;728887-728938;728944-729039;729159-729378;730386-730466;730700-730829;730962-731073;731306-731377;731515-731739;732528-732616;733148-733193	734507-734675	725263-725798;725813-725881	reverse	0.721429	0.00201944	0.664596	0.0026375	0.80071	0.00280417	HDR/HDR
XP_024658826.1 phospholipid-transporting ATPase ID-like [Maylandia zebra]	ENSMZEG00005016123	rufus_specific	Not examined	Not examined	scaffold1553_cov63	560624-560884;561017-561147;561433-561571;562450-562732;563674-563801;563804-564029;568074-568179;568267-568378;569205-569267	574215-574244;574949-575011;575200-575347	559534-560620	reverse	0.676923	0.000877778	0.760748	0.00108333	0.726141	0.000734722	HDR/HDR
XP_025763241.1 guanine nucleotide-binding protein-like 3-like protein isoform X1 [Oreochromis niloticus]	gnl3l	rufus_specific	after LV	all	scaffold1557_cov56	12725-12786;13531-13702;13814-13980;14121-14257;14347-14531;14608-14785;15484-15571;15748-15892;16014-16117;16191-16326;17024-17107;17184-17300;17385-17492;18017-18073	18170-18265	12684-12721	reverse	0.169863	0.000759722	0.914551	0.0033	0.941711	0.0032	notHDR/HDR
XP_023009248.1 trace amine-associated receptor 13c-like [Maylandia zebra]	ENSMZEG00005020407	rufus_specific	after LV	all	scaffold1641_cov57	19557-19759;19966-20776	None	None	forward	0.566667	0.000483333	0.804082	0.00305417	0.808765	0.00305	HDR/HDR
XP_024661068.1 trace amine-associated receptor 13c-like [Maylandia zebra]	ENSMZEG00005020410	rufus_specific	before HB	CDS (aa)	scaffold1641_cov57	31963-32156;32245-33055	None	None	forward	0.683333	0.00105	0.733673	0.00305417	0.808765	0.00305	HDR/HDR
XP_005472751.1 acyl-coenzyme A thioesterase THEM4 [Oreochromis niloticus]	them4	rufus_specific	Not examined	Not examined	scaffold1784_cov56	2775257-2775297;2775430-2775554;2776064-2776174;2776407-2776569;2776679-2776871;2778522-2778635	2778661-2778955	2774835-2775253	reverse	0.904545	0.00183333	0.845946	0.00138056	0.915436	0.00215833	notHDR/HDR
XP_019211462.1 mucin-2 [Oreochromis niloticus]	ENSONIG00000034479	rufus_specific	before LT	CDS (aa)	scaffold178_cov58	2101499-2101706;2101804-2101927;2102006-2102045;2102168-2102296;2102387-2102485;2102586-2102696;2102790-2102830;2102923-2103027;2103131-2103308;2103430-2103461;2103663-2103763;2111307-2111376;2111546-2111730;2111812-2112010;2112088-2112271;2112460-2112704;2112822-2112987;2113104-2113600;2113961-2114155;2114369-2114533;2130739-2130895;2130990-2131223;2134491-2134682;2135118-2135228;2135521-2135659…	None	2101366-2101495	reverse	0.942857	0.001425	1	0.005175	1	0.00515833	notHDR/HDR
XP_024659054.1 mucin-2-like [Maylandia zebra]	ENSMZEG00005001763	rufus_specific	after LV	all	scaffold178_cov58	2160876-2160974;2161007-2161047;2161148-2161276;2162246-2162402;2162493-2162732;2162984-2163163;2163280-2163390;2164225-2164363;2164501-2164652;2164958-2165010;2165173-2165176;2165181-2165401;2165509-2165635;2165719-2165813;2166236-2166400;2167031-2167168;2167288-2167357;2167438-2167551;2167674-2167824;2167913-2168027;2168123-2168248;2168473-2168689;2168795-2168928;2169016-2169106;2169474-2169588…	None	2151586-2151718	reverse	0.25	0.0008625	0.967453	0.00399167	0.96974	0.00398333	notHDR/HDR
XP_005470772.1 BCL2/adenovirus E1B 19 kDa protein-interacting protein 2 isoform X1 [Oreochromis niloticus]	bnip2	rufus_specific	after LV	all	scaffold178_cov58	573701-574065;576862-576957;577078-577145;579976-580152;581553-581739;582329-582329;582331-582431;582506-582637;582764-582850;582940-583038;583597-583654	572889-573700	584964-585683	forward	0.7	0.00120972	0.909091	0.00176667	0.909091	0.00154167	notHDR/HDR
XP_019217171.1 beta-1,3-galactosyl-O-glycosyl-glycoprotein beta-1,6-N-acetylglucosaminyltransferase 3-like [Oreochromis niloticus]	gcnt3	rufus_specific	Not examined	Not examined	scaffold178_cov58	586558-587829	587831-587862	None	reverse	0.7	0.00117778	0.909091	0.00176667	0.909091	0.00154167	notHDR/HDR
XP_005470770.1 proprotein convertase subtilisin/kexin type 5 isoform X1 [Oreochromis niloticus]	ENSONIG00000034599	rufus_specific	Not examined	Not examined	scaffold178_cov58	600140-600489;600570-600741;604747-604847;605796-606001;606280-606475;606859-607104;609231-609473;609562-609785;609915-610113;610221-610307;611292-611486;612233-612378;614833-614875;615012-615080;615164-615367;616832-617210	617211-617559	599819-600106	reverse	0.7	0.00110833	0.909091	0.00145417	0.909091	0.00134167	notHDR/HDR
XP_004570559.2 V-type proton ATPase subunit d 1 isoform X1 [Maylandia zebra]	ENSMZEG00005006578	rufus_specific	after LV	all	scaffold1839_cov57	19148-19277;19511-19682;19968-20146;21350-21429;21657-21734;21839-22015;22110-22187;22734-22904	17753-18758;18848-19147	None	forward	0.452308	0.0006875	0.731932	0.00138194	0.793939	0.001175	HDR/HDR
XP_005476024.1 agouti-related protein-like isoform X1 [Oreochromis niloticus]	asip2b	rufus_specific	after LV	all	scaffold1839_cov57	7378-7486;11927-12000;15362-15526	7076-7246	15565-16109	forward	0.452308	0.0006875	0.731932	0.00138194	0.793939	0.001175	HDR/HDR
XP_005453387.1 1-phosphatidylinositol 4,5-bisphosphate phosphodiesterase beta-2 isoform X1 [Oreochromis niloticus]	PLCB2	rufus_specific	after LV	all	scaffold187_cov58	6413714-6413878;6416180-6416263;6418845-6418902;6419054-6419113;6419699-6419763;6421795-6421936;6422414-6422597;6422798-6423223;6423351-6423441;6423581-6423645;6423844-6423948;6424120-6424219;6424914-6425078;6425371-6425549;6425810-6425934;6426086-6426170;6426262-6426358;6426436-6426518;6426591-6426834;6428261-6428345;6428452-6428534;6429403-6429560;6429647-6429793;6429898-6430058;6430732-6430832…	6434523-6434629	6412914-6413710	reverse	0.76338	0.000897222	0.717221	0.000875	0.717949	0.000775	HDR/HDR
XP_024659288.1 protein HEG homolog 1 [Maylandia zebra]	ENSMZEG00005015102	rufus_specific	after LV	all	scaffold22140_cov59	256803-256859;257021-257079;257213-257364;258341-258469;258565-258607;258700-258737;258912-258999;259182-259461;259564-259701	None	259705-260173	forward	0.292453	0.0009	0.746667	0.002	0.897895	0.00173333	HDR/HDR
XP_019206015.1 tenascin isoform X1 [Oreochromis niloticus]	ENSONIG00000005076	rufus_specific	Not examined	Not examined	scaffold22243_cov51	281778-281912;282891-282948;283077-283295;289573-290847;298871-298986;311486-311639;312407-312676;314058-317039;318829-318951;319501-319644;321472-321591;321762-321911;321985-322127;322877-323009;323090-323241;323446-323542;323797-323952;331013-331176;331321-331416	281616-281777	331420-332269	forward	0.666368	0.000848611	0.848889	0.000909722	0.757831	0.000958333	HDR/HDR
XP_025757816.1 H-2 class I histocompatibility antigen, L-D alpha chain isoform X1 [Oreochromis niloticus]	ENSONIG00000005069	rufus_specific	Not examined	Not examined	scaffold22243_cov51	344843-344898;345072-345190;345559-345853;346184-346474;346580-346855;356446-356500	356501-356630	344264-344839	reverse	0.786555	0.000991667	0.781818	0.00115278	0.721739	0.000691667	HDR/HDR
XP_003453523.1 2-oxoisovalerate dehydrogenase subunit beta, mitochondrial [Oreochromis niloticus]	bckdhb	rufus_specific	after LV	all	scaffold2264_cov57	408343-408520;410842-410919;411113-411181;415490-415623;418159-418314;420177-420285;426436 -426533;427881-427991;456831-456917;469815-469952	None	482460-482931	forward	0.72511	0.00117083	0.588473	0.00110556	0.674439	0.00109306	HDR/notHDR
XP_013121857.2 venom phosphodiesterase 1 [Oreochromis niloticus]	ENSONIG00000007202	rufus_specific	after LV	all	scaffold2618_cov57	207649-207741;208591-208678;211912-212046;212448-212573;213119-213179;213625-213719;214134-214213;216509-216628;217213-217322;221518-221586;221696-221768;223176-223284;224890-225012;225781-225812;227187-227314;227811-227880;227965-228052;233457-233629;236961-237006;237448-237602;239499-239634;246042-246119;248666-248798;254134-254290;255783-255953	None	None	forward	0.257143	0.000752778	0.838462	0.00139444	0.870796	0.00156111	HDR/HDR
XP_004574304.1 venom phosphodiesterase 1-like [Maylandia zebra]	ENSMZEG00005027061	rufus_specific	after LV	all	scaffold2618_cov57	207697-207741;208591-208678;211912-212046;212448-212573;213119-213179;213625-213719;214134-214213;216509-216628;217213-217322;221518-221586;221696-221768;223176-223284;224890-225012;225781-225812;227187-227314;227811-227880;227965-228052;233457-233629;236961-237006;237448-237602;239499-239634;246042-246119;248666-248798;254134-254290;255783-255953	207662-207696	255957-256008	forward	0.257143	0.000806944	0.838462	0.00139444	0.870796	0.00156111	HDR/HDR
XP_014267325.2 tripartite motif-containing protein 16-like [Maylandia zebra]	ENSMZEG00005020052	rufus_specific	Not examined	Not examined	scaffold2634_cov60	191895-193442	191861-191894	193528-194859	forward	0.487225	0.00152639	0.590244	0.00125	0.7	0.00172361	HDR/notHDR
XP_025767797.1 TELO2-interacting protein 2 [Oreochromis niloticus]	ENSONIG00000000641	rufus_specific	Not examined	Not examined	scaffold271352_cov51	8012-8095;8617-8776;8912-9055;9968-10155;10226-10318;10406-10534;11044-11101;11405-11574;11686-11784;11789-11869;11932-12180	None	7700-8009	reverse	1.2e-16	1.67e-05	0.733333	0.00113333	0.733333	0.001125	HDR/HDR
XP_005455222.1 autophagy protein 5 [Oreochromis niloticus]	atg5	rufus_specific	after LV	all	scaffold3007_cov61	1063545-1063678;1084492-1084609;1098375-1098469;1101941-1102103;1102452-1102530;1103782-1103909;1107829-1107936	1107937-1107987;1108424-1108687	1061901-1063541	reverse	0.475	0.002	0.7	0.0029875	0.82	0.00319167	HDR/HDR
XP_003450323.1 dynactin subunit 3 [Oreochromis niloticus]	dctn3	rufus_specific	before LT	CDS (aa)	scaffold3007_cov61	1108850-1108951;1110258-1110342;1113353-1113439;1113604-1113687;1113903-1113961;1114050-1114109;1114342-1114425	1108801-1108835	1114428-1114882	forward	0.164912	0.000984722	0.7	0.0029875	0.82	0.00319167	HDR/HDR
XP_005455223.1 cytosolic 5'-nucleotidase 3A isoform X1 [Oreochromis niloticus]	nt5c3a	rufus_specific	before HB	CDS (nucleotide)	scaffold3007_cov61	1126011-1126148;1146669-1146767;1147234-1147303;1147422-1147554;1147675-1147764;1147862-1148024;1148319-1148519;1149052-1149150	1125901-1126009	1149153-1149422;1149421-1150830	forward	0.504914	0.00132917	0.7	0.0029875	0.82	0.00319167	HDR/HDR
XP_005466907.1 general transcription factor IIF subunit 2 isoform X1 [Oreochromis niloticus]	gtf2f2a	rufus_specific	before LT	CDS (aa)	scaffold306_cov60	3648405-3648470;3648941-3649014;3649245-3649269;3655507-3655645;3656832-3656891;3658969-3659050;3659216-3659315;3660360-3660503;3660621-3660740	3648315-3648404	3660744-3661452;3661483-3661534	forward	0.4	0.000766667	0.854317	0.00281528	0.832884	0.00287778	HDR/HDR
XP_003445837.2 protein TANC1 [Oreochromis niloticus]	tanc1a	rufus_specific	after LV	all	scaffold306_cov60	3664844-3664919;3666243-3666446;3669588-3669680;3671244-3671374;3673317-3673617;3674326-3674607;3683743-3683859;3686089-3686379;3687152-3687279;3690413-3690644;3691396-3691562;3694258-3694566;3697613-3697813;3697971-3698074;3698803-3698911;3699243-3699365;3699458-3699694;3699987-3700196;3700406-3700487;3702492-3702625;3702703-3702826;3702921-3703096;3703504-3703633;3705715-3705744;3705836-3705927…	3664456-3664594;3664812-3664843	3708771-3709710;3709714-3709748	forward	0.575182	0.000852778	0.854317	0.00281528	0.832884	0.00287778	notHDR/HDR
XP_005469496.1 SPRY domain-containing protein 3 [Oreochromis niloticus]	SPRYD3	rufus_specific	Not examined	Not examined	scaffold3273_cov57	669697-669828;670905-671029;671116-671235;671860-671917;673538-673687;678678-678866;678965-679097;680040-680164;685523-685598;685696-685823	687251-687371	667558-669693	reverse	0.539592	0.000558333	0.647478	0.00104306	0.75468	0.00114861	HDR/HDR
XP_025752616.1 chromaffin granule amine transporter [Oreochromis niloticus]	SLC18A1	rufus_specific	after LV	all	scaffold34447_cov48	42903-43004;43149-43282;43357-43476;43583-43646;44418-44469;44968-45046;45619-45714;45886-45946;46813-46856;47224-47313;47714-47806;48027-48110;48224-48282;48454-48578;48811-49160;54059-54155	57356-57412;58036-58189;58307-58374;62358-62459	None	reverse	0.422222	8.33e-05	0.741935	0.000983333	0.709302	0.000966667	HDR/HDR
XP_024660276.1 centriolin [Maylandia zebra]	si:dkey-30j10.5	rufus_specific	Not examined	Not examined	scaffold34447_cov48	6063-6131;6133-6768;6771-6857;6860-6940;7231-7309;15368-15462;15591-15758;15942-16005;16116-16256;16336-16400;16767-16896;22141-22496;22501-22720;24224-24306;24683-24838;24913-25035;32067-32155;32229-32334	32335-32362;34492-34533;34529-34620	None	reverse	1.2e-16	5e-05	0.733333	0.000566667	0.733333	0.000566667	HDR/HDR
XP_003455534.1 peptidyl-prolyl cis-trans isomerase [Oreochromis niloticus]	ppiab	rufus_specific	before HB	CDS (aa)	scaffold34447_cov48	68697-68826;69729-69901;70014-70133;71586-71654	None	68427-68693	reverse	0.433333	8.33e-05	0.766667	0.000983333	0.709302	0.000966667	HDR/HDR
XP_025767798.1 zinc finger MIZ domain-containing protein 2 [Oreochromis niloticus]	ZMIZ2	rufus_specific	Not examined	Not examined	scaffold34447_cov48	75396-75500;75803-76205;76303-76319;76324-76475;76555-76877;76970-77038;77322-77389;77503-77660;77841-77946;78301-78432;78576-78654;78802-78943;79258-79447;79741-79845;79929-80006;80011-80033;80435-80588;80678-80920;81266-81425;81624-81832;82231-82365	88158-88560	74486-75004;75011-75392	reverse	0.433333	0.0001	0.766667	0.000983333	0.709302	0.000966667	HDR/HDR
XP_024662056.1 galactocerebrosidase isoform X1 [Maylandia zebra]	galcb	rufus_specific	Not examined	Not examined	scaffold3589_cov57	10874-11014;11649-11725;21446-21609;21780-21956;22063-22211;22300-22389;22475-22564;24431-24558;24944-25068;25275-25430;49992-50122;59024-59062;59954-60093;60595-60708;61034-61097;61173-61241;61394-61534	61535-61576	10121-10870	reverse	1.2e-16	0.0001	0.7	0.0002375	0.7	0.000245833	HDR/HDR
XP_004576380.2 myelin-associated glycoprotein [Maylandia zebra]	ENSMZEG00005012862	rufus_specific	after LV	all	scaffold4230_cov63	108931-108976;109059-109466;109567-109857;110002-110102	108028-108097	115082-115180	forward	0.82	0.000651389	0.833526	0.00114861	1	0.00105833	HDR/HDR
XP_003446255.2 probable palmitoyltransferase ZDHHC14 isoform X1 [Oreochromis niloticus]	ZDHHC14 (1 of many)	rufus_specific	after LV	all	scaffold446_cov55	130099-130566;135024-135129;137751-137860;139671-139762;141708-141776;143583-143720;150925-151077;164225-164385;181673-181914	181915-181968;182553-183167	None	reverse	0.477512	0.000875	0.869565	0.00116111	0.744776	0.00112917	HDR/HDR
XP_019219949.1 collagen alpha-6(VI) chain isoform X1 [Oreochromis niloticus]	COL6A6_b	rufus_specific	before HB	CDS (aa)	scaffold4484_cov51	551979-552151;552374-552421;552776-552946;553741-553898;554080-554167;554355-554996;555449-555536;562814-563325;569792-569828;569912-569947;570469-570531;570615-570677;571779-571814;571911-571961;572034-572096;572484-572546;574570-574632;574712-574774;575052-575087;576001-576054;576362-576427;577525-577587;579188-579241;582089-582157;582329-582400;582760-582813;583272-583364;584117-584419;587956-…	None	None	forward	0.757143	0.000658333	0.778661	0.0028	0.893993	0.00294167	HDR/HDR
XP_024655450.1 apolipoprotein L3 [Maylandia zebra]	ENSMZEG00005001461	rufus_specific	Not examined	Not examined	scaffold44_cov60	5629-6562;8178-8272	8395-8707	None	reverse	0.3	0.000608333	0.605455	0.00139167	0.881301	0.001575	HDR/HDR
XP_013130765.1 solute carrier family 22 member 4 isoform X1 [Oreochromis niloticus]	ENSONIG00000006894	rufus_specific	before HB	CDS (aa)	scaffold4629_cov57	3369069-3369278;3369800-3370060;3380435-3380556;3381289-3381415;3381553-3381728;3381971-3382185;3382442-3382624;3383348-3383483;3383844-3383955	3369006-3369062	3384108-3384572	forward	0.775	0.00112917	0.781281	0.00142083	0.909091	0.0014875	notHDR/HDR
XP_013130764.1 SEC14 domain and spectrin repeat-containing protein 1 [Oreochromis niloticus]	sestd1	rufus_specific	after LV	all	scaffold4629_cov57	3387155-3387224;3387355-3387463;3388109-3388199;3388320-3388433;3393323-3393436;3393725-3393806;3395766-3395840;3397357-3397514;3399696-3399818;3399982-3400176;3400343-3400457;3400556-3400721;3401445-3401526;3401621-3401743;3403745-3403936;3404068-3404171;3405041-3405311	3385243-3385566	3405315-3406486;3406529-3407491	forward	0.667097	0.00210694	0.781281	0.00142083	0.909091	0.00303194	HDR/HDR
XP_025762502.1 4-aminobutyrate aminotransferase, mitochondrial isoform X1 [Oreochromis niloticus]	abat	rufus_specific	after LV	all	scaffold47190_cov58	195286-195355;196773-196870;196964-196993;198464-198581;199942-199991;200812-200892;201181-201273;202215-202277;202405-202468;204305-204453;206135-206272;207398-207565;208438-208584;212588-212699;213026-213144	181977-182070;183216-183260	213147-214371;214374-214516;214572-215286	forward	0.506667	0.00025	0.610219	0.00228333	0.682759	0.00225833	HDR/notHDR
XP_005455607.1 transcription intermediary factor 1-alpha isoform X1 [Oreochromis niloticus]	ENSONIG00000016709	rufus_specific	after LV	all	scaffold500_cov58	173027-173569;173679-173840;174180-174254;175831-175942;176439-176731;178346-178472;178619-178676;178799-178946;179053-179175;179333-179569;179697-179836;181909-182023;182169-182315;182416-182530;183023-183139;183331-183463;183578-183725;183852-183970;186966-187239	187240-187782;189075-189231	172060-173023	reverse	0.896296	0.00132917	0.873333	0.00153472	0.815	0.00126806	notHDR/HDR
XP_003446831.1 7SK snRNA methylphosphate capping enzyme [Oreochromis niloticus]	mepce	rufus_specific	after LV	all	scaffold5048_cov58	1724650-1726473;1729027-1729245;1729378-1729501;1729612-1729643	1723717-1723854;1724548-1724649	1729647-1733658	forward	0.850602	0.00133333	0.660526	0.000851389	0.794363	0.0013875	notHDR/HDR
XP_019207415.1 tensin isoform X1 [Oreochromis niloticus]	TNS1	rufus_specific	after LV	all	scaffold5086_cov57	22878-23004;23646-23675;23875-23943;24215-24410;25766-25837;26053-26130;26246-26341;26432-26560;26647-26733;26824-27380;28988-29069;29747-29848;33967-34051;35379-35542;35891-35971;37014-38654;53204-53329;54549-54614;55243-55372;55507-55582;55702-55762;55903-56015;63000-63083;63622-63686;64923-65045;65133-65183;65361-65532;66977-67026;73724-73765;79216-79254;110890-110927;114117-114231;134807-1349…	134984-135110	19888-20463;20518-22874	reverse	0.644444	0.000508333	0.788	0.00134167	0.788	0.00136667	HDR/HDR
XP_005454335.1 cadherin-related family member 5-like isoform X1 [Oreochromis niloticus]	cdhr5b	rufus_specific	before HB	CDS (aa)	scaffold532_cov60	825334-825418;826399-826574;826680-826733;826885-826974;827121-827207;827330-827431;827545-827715;827879-827969;828054-828151;828660-828863;829525-829635;829725-829791;831015-831224;832683-832852;834667-835203	825266-825332	835206-835504	forward	0.518135	0.000948611	0.798875	0.00642222	0.789516	0.0064625	HDR/HDR
XP_004573188.2 potassium voltage-gated channel subfamily C member 1-like isoform X1 [Maylandia zebra]	ENSMZEG00005022741	rufus_specific	Not examined	Not examined	scaffold624_cov54	67423-67571;99178-99390;102454-103315;114276-114407;144603-145145	145146-145270	66393-67419	reverse	0.5375	0.000725	0.837037	0.000591667	0.694118	0.000991667	HDR/HDR
XP_025762344.1 potassium voltage-gated channel subfamily C member 1 isoform X1 [Oreochromis niloticus]	ENSONIG00000007881	rufus_specific	Not examined	Not examined	scaffold624_cov54	97576-97677;97679-97703;98402-98471;99178-99390;102454-103315;114276-114407;144603-145145	145146-145840;145949-147123;147166-147810	97257-97572	reverse	0.5375	0.000725	0.837037	0.000591667	0.694118	0.000991667	HDR/HDR
XP_019202498.1 complement C5 [Oreochromis niloticus]	ENSMZEG00005000456	rufus_specific	after LV	all	scaffold68887_cov47	2807-2896;2979-3062;3645-3750;7971-8163;8426-8538;8610-8672;8746-8898;8987-9067;9231-9355;9914-10085;10184-10288;10391-10550;10885-10960;11069-11281;11353-11442;11529-11589;11763-11996;12124-12289;12367-12453;13278-13362;13614-13829;14898-14963;15049-15175;15341-15490;16598-16810;16887-17090;17462-17650;21729-21844;21925-22057;22931-23039;23127-23217;23301-23383;23459-23556;23638-23708;27023-2717…	28866-28941	None	reverse	0.32	6.67e-05	0.733333	0.00136667	0.733333	0.0014	HDR/HDR
XP_024660156.1 far upstream element-binding protein 3 isoform X1 [Maylandia zebra]	ENSMZEG00005000329	rufus_specific	Not examined	Not examined	scaffold68887_cov47	47886-47995;52193-52278;53706-53776;53851-54011;57116-57254;57348-57448;58057-58159;58235-58336;58901-58999;59765-59927;60010-60067;60186-60257;60821-60867;61103-61136;61469-61577;65557-65649	None	44592-45627;45668-47794	reverse	0.228571	6.67e-05	0.714019	0.00104167	0.713514	0.00109583	HDR/HDR
XP_019214382.1 inter-alpha-trypsin inhibitor heavy chain H3 isoform X1 [Oreochromis niloticus]	ENSONIG00000028159	rufus_specific	Not examined	Not examined	scaffold7400_cov60	1636691-1636802;1636902-1636986;1637064-1637212;1638155-1638323;1638459-1638525;1644587-1644747;1649929-1650161;1651181-1651302;1651398-1651577;1651687-1651868;1652046-1652156;1652253-1652421;1653715-1653831;1653954-1654082;1655004-1655114;1655211-1655373;1655679-1655783;1655911-1656071;1656707-1656781	None	1636035-1636687	reverse	0.141538	0.000686111	0.715556	0.000977778	0.733333	0.000922222	notHDR/HDR
XP_003453047.1 SEC14-like protein 2 [Oreochromis niloticus]	sec14l7	rufus_specific	Not examined	Not examined	scaffold7448_cov60	1067046-1067099;1067700-1067775;1074174-1074217;1075097-1075159;1075307-1075495;1075575-1075670;1075751-1075811;1075895-1075978;1076851-1076957;1077051-1077190;1077347-1077516;1078570-1078697	1066955-1067045	1078701-1079151;1079213-1080250	forward	0.338462	0.000123611	0.632258	0.000102778	0.7	0.000116667	HDR/HDR
XP_019216266.1 metal transporter CNNM4 isoform X1 [Oreochromis niloticus]	cnnm4a	rufus_specific	Not examined	Not examined	scaffold7448_cov60	1082600-1084100;1093729-1093872;1094873-1095007;1095288-1095457;1099326-1099422;1108068-1108157;1110305-1110480;1122072-1122539;1122542-1122601	1081136-1082599	1122605-1123144;1123292-1126660	forward	0.338462	0.000229167	0.632258	0.000179167	0.7	0.00025	HDR/HDR
XP_024657872.1 E3 ubiquitin/ISG15 ligase TRIM25-like [Maylandia zebra]	ENSONIG00000041810	rufus_specific	before LT	CDS (aa)	scaffold74_cov59	674228-675178	None	695497-695549	forward	0.43956	0.00139306	0.851471	0.00248472	0.819198	0.00239861	notHDR/HDR
NP_001266629.1 progranulin precursor [Oreochromis niloticus]	granulin	rufus_specific	Not examined	Not examined	scaffold760_cov56	2063403-2063549;2063630-2063932;2064066-2064230	2063207-2063241	2064844-2065023	forward	0.165217	0.000479167	0.640764	0.000968056	0.744595	0.00106806	HDR/HDR
XP_003457270.2 LOW QUALITY PROTEIN: tyrosine-protein kinase receptor TYRO3 [Oreochromis niloticus]	tyro3	rufus_specific	Not examined	Not examined	scaffold8661_cov50	268220-268640;268775-268911;271176-271335;271600-271709;271787-271908;271988-272080;272163-272243;272681-272776;272888-272982;273202-273325;273401-273539;273619-273761;274204-274384;274459-274574;274666-274752;277568-277738;277816-277916;279339-279525;280861-280924	280925-281132	None	reverse	0.733333	0.0004125	0.672727	0.000786111	0.777778	0.0009	HDR/HDR
XP_025756742.1 LOW QUALITY PROTEIN: protein transport protein Sec23A [Oreochromis niloticus]	sec23a	rufus_specific	Not examined	Not examined	scaffold8661_cov50	289948-290034;290120-290185;290391-290546;290918-291004;291156-291317;291403-291480;291558-291711;291795-291901;296099-296188;298041-298121;298215-298338;298464-298579;298715-298873;298965-299109;299197-299273;299365-299601;299678-299764;299842-299899;299990-300210	300231-300397;300473-300924;300984-301805;301867-301905	289415-289942	reverse	0.497674	0.0004125	0.672727	0.000786111	0.777778	0.0009	HDR/HDR
XP_025765471.1 protocadherin-1 isoform X1 [Oreochromis niloticus]	ENSONIG00000004300	rufus_specific	Not examined	Not examined	scaffold1036_cov58	1116393-1117208;1121204-1123387;1217671-1217890;1315005-1315429	1102941-1103816	1315433-1317486;1317491-1321618;1321650-1322153	forward	0.545055	0.000658333	0.627586	0.000854167	0.645621	0.000773611	HDR/notHDR
XP_024658983.1 atrial natriuretic peptide receptor 2 [Maylandia zebra]	npr2	rufus_specific	after LV	all	scaffold1124_cov61	1629880-1629939;1631952-1632043;1635064-1635162;1638528-1638702;1638931-1638999;1643504-1643627;1644313-1644459;1654590-1654758;1669813-1669968;1670063-1670222;1670959-1671030;1675858-1675962;1679445-1679522;1680428-1680502;1683366-1683486;1693890-1693974;1695584-1695719;1699775-1699869;1701244-1701379;1701588-1701701;1710601-1710776;1725927-1726623	1726624-1726933	1629397-1629876	reverse	0.779008	0.00168611	0.625	0.000859722	0.729876	0.00159722	HDR/HDR
XP_012771559.2 low-density lipoprotein receptor-related protein 2 [Maylandia zebra]	lrp2b	rufus_specific	after LV	all	scaffold22140_cov59	274530-274600;276122-276228;276411-276533;277051-277167;277261-277371;278581-278697;278807-278923;279187-279330;279796-279912;280169-280297;280503-280672;280773-280996;281259-281465;281553-281755;282041-282181;282420-282629;282758-282950;283250-283375;283497-283627;284160-284297;284489-284767;284860-285099;285218-285340;285543-285659;285789-286166;286355-286603;286708-286916;287011-287195;287349-…	None	315749-316078	forward	0.292453	0.000783333	0.746667	0.00175833	0.897895	0.00158333	notHDR/HDR
XP_025753500.1 LOW QUALITY PROTEIN: ninein-like protein [Oreochromis niloticus]	ninl	rufus_specific	Not examined	Not examined	scaffold2997_cov52	1395013-1395195;1395269-1395365;1395888-1396078;1396993-1397292;1398455-1398512;1398974-1399056;1399125-1399268;1400231-1400407;1403324-1403460;1403941-1403980;1403982-1404142;1404248-1404422;1404548-1404720;1405262-1405382;1405385-1405399;1405860-1405946;1406974-1407112;1408493-1408558;1409254-1409375;1409456-1409536;1409822-1409952;1410036-1410173;1412227-1413531;1414057-1414161;1414443-1414512…	1393015-1393203	1421163-1421341	forward	0.471429	0.00015	0.653691	0.000325	0.745455	0.000333333	HDR/HDR
XP_003448186.1 leucine-rich repeat-containing G-protein coupled receptor 5 isoform X1 [Oreochromis niloticus]	LGR5	rufus_specific	after LV	all	scaffold3961_cov58	38433-38710;53134-53205;56088-56159;58321-58392;66521-66736;68104-68175;73525-73593;73918-73989;74466-74537;76637-76705;79226-79297;79556-79621;81921-81992;82855-82926;83343-83468;83862-84004;85386-85469;85929-86172;86756-86910;88028-88746	38040-38432	88750-92146	forward	0.689952	0.000672222	0.758491	0.000643056	0.610526	0.000391667	HDR/HDR
XP_024658101.1 transmembrane protease serine 9 [Maylandia zebra]	zgc:100868	rufus_specific	before LT	CDS (aa)	scaffold498_cov56	2328917-2329001;2329567-2329729;2413420-2413688;2416814-2416959;2417046-2417345;2417568-2417734;2419303-2419556;2419695-2419792;2421058-2421438	None	None	forward	0.719149	0.00194861	1	0.00179583	1	0.00179167	HDR/HDR
XP_012776029.1 leucine-rich repeat-containing protein 3 [Maylandia zebra]	lrrc3cb	rufus_specific	Not examined	Not examined	scaffold7582_cov48	190773-191021;191329-191454;191545-191706;191777-191855;191991-192220	188668-188841;190669-190772	192224-192339	forward	0.555556	0.000536111	0.8	0.000647222	0.801653	0.0009375	notHDR/HDR
XP_003440183.1 dehydrogenase/reductase SDR family member 11 [Oreochromis niloticus]	ENSONIG00000013178	rufus_specific	Not examined	Not examined	scaffold945040_cov61	2483938-2483973;2484054-2484119;2484206-2484298;2513397-2513526;2514078-2514172;2514325-2514534;2522813-2522944	None	2483786-2483931	reverse	0.682569	0.00110556	0.930159	0.00122083	0.882844	0.00156528	HDR/HDR
XP_003457907.1 protein-L-isoaspartate O-methyltransferase domain-containing protein 2 [Oreochromis niloticus]	PCMTD2	sauvagei_specific	Not examined	Not examined	scaffold10157_cov59	177355-177920;177999-178122;178398-178569;178648-178750;180070-180220;180301-180456	182808-183075	174949-177351	reverse	0.82	0.0001	0.08	7.5e-05	0.745455	0.000116667	notHDR/HDR
XP_025757588.1 myelin transcription factor 1 isoform X1 [Oreochromis niloticus]	myt1b	sauvagei_specific	Not examined	Not examined	scaffold10157_cov59	192417-192557;192692-192835;193476-193579;193782-193873;194451-194672;195250-195330;195660-195722;197414-197482;197869-197931;205133-205287;205893-206147;208145-208332;209516-209766;211446-211562;211759-211849;212347-212481;214444-215565;216996-217357;219024-219086;221990-222078;228100-228206;338509-338620	338869-339017	187496-191692;191725-192413	reverse	0.82	0.000175	0.3	0.000108333	0.82	0.000116667	HDR/HDR
XP_004566155.1 C-C motif chemokine 4 [Maylandia zebra]	ENSMZEG00005014977	sauvagei_specific	Not examined	Not examined	scaffold12045_cov59	226923-226983;227796-227919;228391-228481	226855-226922	228485-228632	forward	0.822047	0.00135833	0.0851175	0.00151944	0.883077	0.0014	notHDR/HDR
XP_004574140.1 CD2-associated protein isoform X1 [Maylandia zebra]	cd2ap	sauvagei_specific	Not examined	Not examined	scaffold12781_cov61	2891-3010;3693-3785;6068-6246;6698-6761;10292-10330	None	10334-14050	forward	0.630769	0.000158333	0.328	0.000155556	0.833333	0.000191667	HDR/HDR
XP_003455612.1 transmembrane protein 141 [Oreochromis niloticus]	tmem141	sauvagei_specific	after LV	all	scaffold1309_cov59	511193-511251;511454-511564;511689-511772;513244-513310;513481-513534	513535-513656	503255-503708;510917-511187	reverse	0.84	0.0009	0.13578	0.000666667	0.879167	0.00095	HDR/HDR
XP_025764998.1 carboxyl-terminal PDZ ligand of neuronal nitric oxide synthase protein isoform X1 [Oreochromis niloticus]	si:dkey-34e4.1	sauvagei_specific	Not examined	Not examined	scaffold1309_cov59	5312379-5312937;5324051-5324381;5325152-5325356;5326278-5326439;5330989-5331161;5332457-5332598;5333266-5333374;5334758-5334816;5334947-5335015;5361915-5361986;5363675-5363779	5363780-5364664	5310965-5312375	reverse	0.866667	0.00112083	0.198769	0.00128889	0.676923	0.00121806	HDR/HDR
XP_019207152.1 interferon-induced protein 44 isoform X1 [Oreochromis niloticus]	ENSONIG00000013227	sauvagei_specific	before LT	CDS (aa)	scaffold1316_cov58	732076-732270;732496-732648;732744-732915;732997-733097;797260-797430	None	797445-797790	forward	0.855556	0.00165833	0.421429	0.00152361	0.77551	0.00180833	notHDR/HDR
XP_005458821.1 filamin-A isoform X1 [Oreochromis niloticus]	flna	sauvagei_specific	after LV	all	scaffold13363_cov53	62551-62732;63119-63316;63412-63630;63716-63892;63981-64116;64961-65076;65254-65391;65479-65745;65874-65996;66079-66231;66313-66516;66647-66808;67227-67400;67501-67629;67721-67856;67936-68043;68692-68766;69842-70089;71667-71856;71926-72082;72485-72608;72712-72882;73009-73169;73245-73407;73506-73679;73950-74268;74389-74538;74831-74943;75147-75264;75403-75572;76482-76572;76670-76830;77011-77134;772…	94346-94430;95147-95299	61454-62547	reverse	0.88125	0.00105	0.3297	0.00107222	0.733333	0.00105	HDR/HDR
XP_003454104.1 fatty acid synthase [Oreochromis niloticus]	fasn	sauvagei_specific	Not examined	Not examined	scaffold13689_cov54	1515-1649;1765-2016;2413-2511;2853-2930;4700-4786;4788-5005;5169-5406;5623-5845;5931-6022;6737-6888;6991-7209;8653-8725;8727-8807;8810-8973;9110-9288;9847-10003;10119-10325;10746-10900;11343-11461;11623-11787;11868-12269;12346-12662;12926-13129;13286-13465;13582-13764;14128-14208;15036-15227;15310-15485;15556-15671;15944-16147;16297-16431;16734-16828;16937-17126;17701-17888;18166-18625;19741-1987…	24257-24623	491-1511	reverse	0.865455	0.000691667	0.234211	0.000626389	0.857143	0.000716667	notHDR/HDR
XP_019217790.1 coiled-coil domain-containing protein 57 isoform X1 [Oreochromis niloticus]	ENSONIG00000039699	sauvagei_specific	Not examined	Not examined	scaffold13689_cov54	27357-27559;29118-29220;29502-29633;29914-30014;30844-31066;31176-31255;31486-31638;31968-32166;38970-39062;41438-41600;41724-41882;44155-44273	49189-49263	None	reverse	0.865455	0.0005	0.234211	0.000334722	0.857143	0.000466667	notHDR/HDR
XP_024654096.1 semaphorin-6D [Maylandia zebra]	sema6d	sauvagei_specific	Not examined	Not examined	scaffold1459_cov48	363978-364125;364372-364486;365535-365592;367211-367267;367344-367445;371170-371260;371456-371578;371995-372083;372410-372499;372571-372698;373531-373662;373774-373929;380862-381140;382882-382959;389380-389438;391060-391113;404353-404603;404990-405121;405643-406866	311233-311395;324131-324251;357839-357954;363908-363977	406870-407607	forward	0.82	0.000519444	0.536778	0.000586111	0.82	0.000577778	HDR/HDR
XP_003448829.1 protein O-linked-mannose beta-1,2-N-acetylglucosaminyltransferase 1 [Oreochromis niloticus]	pomgnt1	sauvagei_specific	after LV	all	scaffold14616_cov58	135107-135185;136780-136889;136978-137113;137210-137254;137345-137409;137570-137695;138031-138159;138307-138379;141386-141444;141931-141972;142134-142217;144732-144807;144900-144970;145747-145874;147201-147299;147924-148041;148143-148256;150538-150603;151237-151352;155322-155424;156225-156344	156345-156768	132884-135093	reverse	0.886076	0.0012	0.27	0.000808333	0.736461	0.00112361	HDR/HDR
XP_005475827.1 interferon-induced protein with tetratricopeptide repeats 2-like [Oreochromis niloticus]	ifit14	sauvagei_specific	after LV	all	scaffold14616_cov58	158710-160011	157502-158556	160015-161496	forward	0.886076	0.0012	0.27	0.000491667	0.736461	0.00112361	HDR/HDR
XP_004563763.1 CMP-N-acetylneuraminate-beta-galactosamide-alpha-2,3-sialyltransferase 1 [Maylandia zebra]	ENSMZEG00005001261	sauvagei_specific	Not examined	Not examined	scaffold14786_cov60	439037-439207;441813-441932;446233-446278;455413-455592;477154-477347;481617-481907	519652-519811;526942-527316	435418-439033	reverse	0.923077	0.000826389	0.50084	0.000786111	1	0.000901389	notHDR/HDR
XP_025763733.1 B-cell receptor CD22-like [Oreochromis niloticus]	ENSMZEG00005014867	sauvagei_specific	Not examined	Not examined	scaffold15731_cov62	281600-281674;281679-281736;281958-282311;282396-282661	281462-281580	None	forward	0.93617	0.00163333	0.1	0.0006625	0.893793	0.00148333	notHDR/HDR
XP_019216481.1 uncharacterized protein LOC100690076 [Oreochromis niloticus]	zgc:171459	sauvagei_specific	after LV	all	scaffold17211_cov51	24189-24225;24326-24419;26928-27015;27328-27634;28001-28094;28224-28311;29111-29429;30093-30186;30262-30349;30425-31009	24049-24188	31023-31773	forward	0.884541	0.00234306	0.430769	0.000569444	0.868327	0.00241389	HDR/HDR
XP_003458327.1 actin-related protein 6 [Oreochromis niloticus]	actr6	sauvagei_specific	after LV	all	scaffold17211_cov51	44978-45045;45768-45885;45965-46033;46114-46237;46405-46540;46617-46673;48658-48756;48939-49017;49177-49348;49953-50091;51853-51979	44815-44977	51983-52502	forward	0.884541	0.00225972	0.257143	0.000540278	0.868327	0.00230556	HDR/HDR
XP_005473359.1 pescadillo homolog [Oreochromis niloticus]	pes	sauvagei_specific	Not examined	Not examined	scaffold1828_cov56	1179670-1179741;1179982-1180149;1180240-1180401;1181387-1181573;1181884-1182009;1182101-1182231;1186832-1186921;1191673-1191750;1191830-1191946;1192276-1192365;1192456-1192627;1192883-1192992;1193171-1193324;1195754-1195836	None	1179117-1179666	reverse	0.822222	0.000938889	0.193506	0.000986111	0.770833	0.00108056	notHDR/HDR
XP_024661091.1 5'-AMP-activated protein kinase subunit gamma-3 isoform X1 [Maylandia zebra]	prkag3b	sauvagei_specific	Not examined	Not examined	scaffold18809_cov54	360403-360516;360768-360914;361147-361184;363247-363415;363978-364104;364538-364592;366982-367027;367255-367313;370570-370651;370750-370830	None	360329-360399	reverse	0.870852	0.000855556	0.7	0.000658333	0.775	0.00055	HDR/HDR
XP_004568752.1 ceramide synthase 3 [Maylandia zebra]	cers3a	sauvagei_specific	before HB	CDS (nucleotide)	scaffold2032_cov57	776833-777018;777823-777976;778152-778258;778858-778986;783763-783855;784520-784570;784743-785000;788627-788744;789218-789390	792688-792827	774851-776829	reverse	0.810256	0.00319167	0.166667	0.00152083	0.823256	0.00305	HDR/HDR
AKN35078.1 immunoglobulin tau heavy chain secretory form [Oreochromis niloticus]	ENSMZEG00005010050	sauvagei_specific	Not examined	Not examined	scaffold2153_cov59	440099-440444;483034-483093;485439-485762;486793-487101;487534-487679	None	493257-493418	forward	1	0.00330833	0.55806	0.00240833	0.905263	0.00301667	notHDR/HDR
XP_025762373.1 Ig heavy chain Mem5-like isoform X1 [Oreochromis niloticus]	ENSMZEG00005012828	sauvagei_specific	Not examined	Not examined	scaffold2153_cov59	440099-440444;483034-483093;485439-485762;486793-487101;487534-487679	None	488089-488261	forward	1	0.00330833	0.55806	0.00240833	0.905263	0.00301667	notHDR/HDR
XP_004565743.1 protein C19orf12 [Maylandia zebra]	ENSONIG00000023928	sauvagei_specific	Not examined	Not examined	scaffold218_cov51	1626334-1626496;1627583-1627818	1626283-1626333	1627822-1627931	forward	0.874242	0.001175	0.466289	0.000490278	0.773887	0.000969444	notHDR/HDR
XP_005465401.1 ketohexokinase isoform X1 [Oreochromis niloticus]	khk	sauvagei_specific	Not examined	Not examined	scaffold22538_cov53	64241-64359;65209-65366;65442-65530;65646-65792;66129-66201;77319-77453;78721-78837;80740-80834	None	61508-61748	reverse	0.82	0.000166667	0.1	0.000125	0.82	0.000183333	HDR/HDR
XP_014268726.1 CMP-N-acetylneuraminate-beta-galactosamide-alpha-2,3-sialyltransferase 2 isoform X1 [Maylandia zebra]	st3gal8	sauvagei_specific	after LV	all	scaffold2254_cov61	3150865-3151015;3151141-3151288;3151365-3151503;3154282-3154475;3154573-3154752;3157237-3157282;3157805-3157924;3158675-3158902	3132401-3132487; 3150676-3150864	3158906-3159464	forward	1	0.00170833	0.328571	0.000983333	0.714286	0.00156667	HDR/HDR
XP_003453714.1 diphosphoinositol polyphosphate phosphohydrolase 1 [Oreochromis niloticus]	nudt3b	sauvagei_specific	after LV	all	scaffold2254_cov61	966734-966832;968046-968156;972397-972441;972531-972615;972974-973167	966450-966733	973171-973635;973694-974637;974639-976977	forward	0.802137	0.001575	0.0728477	0.00100139	0.780198	0.0015875	HDR/HDR
XP_013125333.1 corticotropin-releasing factor receptor 1 isoform X1 [Oreochromis niloticus]	crhr1	sauvagei_specific	Not examined	Not examined	scaffold23595_cov49	342372-342417;345488-345797;350204-350277;485439-485762;486793-487127	34844-35059	66129-66312;67314-67779	forward	0.82	0.000116667	0.311111	0.000119444	0.745455	0.0001	HDR/HDR
XP_019209575.1 calsequestrin-1 isoform X1 [Oreochromis niloticus]	casq1b	sauvagei_specific	after LV	all	scaffold24640_cov59	24271-24549;25261-25335;25513-25613;25934-25988;26130-26175;26669-26799;27002-27075;27184-27295;27497-27597;27933-28026;47331-47603	47604-47797	23742-24158	reverse	0.923077	0.00154167	0.310638	0.00105	0.771429	0.00145	HDR/HDR
XP_019206616.1 CMP-N-acetylneuraminate-beta-galactosamide-alpha-2,3-sialyltransferase 1-like isoform X1 [Oreochromis niloticus]	ST3GAL1	sauvagei_specific	Not examined	Not examined	scaffold27372_cov59	165768-165800;169090-169286;170160-170328;170330-170341;174300-174419;175086-175250	159781-159862	175254-175590	forward	1	0.00154167	0.222222	0.0006875	0.986111	0.00160833	notHDR/HDR
XP_003443845.1 CMP-N-acetylneuraminate-beta-galactosamide-alpha-2,3-sialyltransferase 1 isoform X1 [Oreochromis niloticus]	ENSMZEG00005001853	sauvagei_specific	before HB	CDS (aa)	scaffold27372_cov59	36327-36578;36788-36984;39604-39768;39985-40030;40155-40274;45405-45569	35070-35193	45573-46274	forward	1	0.00185833	1.2e-16	8.33e-06	1	0.00185833	notHDR/HDR
XP_003454047.2 glutathione peroxidase 7 [Oreochromis niloticus]	gpx7	sauvagei_specific	Not examined	Not examined	scaffold27_cov59	48902-49062;49245-49506;56224-56370;56372-56470	56471-56498	48868-48898	reverse	0.76	0.000648611	0.141117	0.000329167	0.73	0.000479167	HDR/HDR
XP_013132208.1 terminal uridylyltransferase 4 isoform X1 [Oreochromis niloticus]	TUT4	sauvagei_specific	Not examined	Not examined	scaffold27_cov59	60229-60712;60804-60955;61961-62077;62167-62344;62471-62559;62647-62698;62876-62945;66812-66938;67352-67471;72216-72404;72497-72671;72750-73289;81687-81733;81735-81854;81956-82013;82116-82219;82331-82420;83033-83146;83272-83349;83642-83819;83906-83953;85505-85587;85696-85814;86918-87149;90291-90855;91675-91845;91933-92018	58711-58856;58955-59100;60149-60228	92022-92457	forward	0.76	0.000648611	0.141117	0.000329167	0.73	0.000479167	HDR/HDR
XP_005460788.1 protein sidekick-1 isoform X1 [Oreochromis niloticus]	sdk1a	sauvagei_specific	Not examined	Not examined	scaffold283_cov57	17636-17807;121177-121431;121790-121937;163087-163220;198836-198977;201994-202169;206261-206344;210312-210506;211826-211942;212075-212242;213004-213106;214669-214842;219734-219870;221069-221216;228020-228160;231538-231719;235618-235733;238982-239177;240130-240228;241167-241358;245335-245456;245562-245674;250502-250652;253120-253360;253672-253787;256307-256493;259121-259219;262841-263035;271141-27…	16140-17635	291718-293213	forward	0.858268	0.00104861	0.408612	0.00103056	0.858268	0.00114583	HDR/HDR
XP_004568386.1 protein sidekick-1 isoform X1 [Maylandia zebra]	sdk1b	sauvagei_specific	Not examined	Not examined	scaffold283_cov57	17636-17807;121177-121431;121790-121937;163087-163220;198836-198977;201994-202169;206261-206344;210312-210506;211826-211942;212075-212242;213004-213106;214669-214842;219734-219870;221069-221216;228020-228160;231538-231719;235618-235733;238982-239177;240130-240228;241167-241358;245335-245456;245562-245674;250502-250652;253120-253360;253672-253787;256307-256493;259121-259219;262841-263035;271141-27…	16210-17635	291718-292655	forward	0.858268	0.00104861	0.408612	0.00103056	0.858268	0.00114583	notHDR/HDR
XP_024655974.1 CMP-N-acetylneuraminate-beta-galactosamide-alpha-2,3-sialyltransferase 1-like [Maylandia zebra]	ENSMZEG00005001297	sauvagei_specific	Not examined	Not examined	scaffold303403_cov54	6291-6455;8491-8610;8722-8767;19578-19745;19928-20124;20328-20579	14773-14816	385-480	reverse	0.918182	0.000183333	0	0	0.918182	0.000183333	HDR/HDR
XP_003441540.1 microspherule protein 1 isoform X1 [Oreochromis niloticus]	mcrs1	sauvagei_specific	before LT	gene region (nucleotide)	scaffold3273_cov57	803782-803936;804124-804262;804404-804568;804718-804827;804967-805075;805273-805411;805754-805829;805993-806021;807543-807635;807752-807834;807991-808078;809491-809618;809713-809796	802846-803145	809800-810146	forward	0.908235	0.000920833	0.146875	0.00101667	0.949565	0.000966667	notHDR/HDR
XP_005469489.1 sulfite oxidase, mitochondrial isoform X1 [Oreochromis niloticus]	suox	sauvagei_specific	Not examined	Not examined	scaffold3273_cov57	822499-822675;823321-823563;824330-825547	817029-817164	825615-825942;825970-826460	forward	0.908235	0.000891667	0.146875	0.000675	0.949565	0.000966667	notHDR/HDR
XP_005474275.1 STE20-like serine/threonine-protein kinase isoform X1 [Oreochromis niloticus]	slka	sauvagei_specific	after LV	all	scaffold3277_cov60	1918855-1919004;1921947-1922111;1924542-1924590;1925081-1925230;1926207-1926279;1926606-1926800;1927015-1927096;1927233-1927364;1927524-1928738;1928835-1928965;1929452-1929575;1929891-1930070;1931515-1931607;1934257-1934386;1935023-1935147;1935237-1935431;1935965-1936090;1937280-1937393;1937546-1937689	1918355-1918512;1918616-1918853	1937693-1939690	forward	0.930769	0.00137639	0.44379	0.00146111	0.766667	0.0012875	notHDR/HDR
XP_005474662.1 toll/interleukin-1 receptor domain-containing adapter protein [Oreochromis niloticus]	tirap	sauvagei_specific	Not examined	Not examined	scaffold3287_cov60	656053-656680;657245-657489	655657-655859	657493-658013;658015-659157;659163-659422;659439-660381;660818-660898	forward	0.888	0.000975	0.58	0.000963889	0.916667	0.000690278	notHDR/HDR
XP_004569140.1 zinc finger protein GLIS2 isoform X1 [Maylandia zebra]	glis2a	sauvagei_specific	Not examined	Not examined	scaffold35110_cov58	145541-145706;147189-147382;149758-149943;152219-152352;153183-153301;153903-154573	126541-126995	154577-154686;154733-157446	forward	0.983607	0.00141667	0.394175	0.00136667	1	0.00139167	notHDR/HDR
XP_019219208.1 beta-1,4-galactosyltransferase 1 isoform X1 [Oreochromis niloticus]	b4galt1l	sauvagei_specific	Not examined	Not examined	scaffold369_cov63	5518128-5518254;5521078-5521182;5522132-5522254;5523907-5524097	5534311-5534662;5536139-5536781	5516980-5517288;5517258-5518124	reverse	0.836667	0.00140833	0.277503	0.00123056	0.789286	0.00147361	notHDR/HDR
XP_019202868.1 nuclear factor 7, ovary isoform X1 [Oreochromis niloticus]	ENSONIG00000009973	sauvagei_specific	Not examined	Not examined	scaffold3885_cov59	505367-507037	None	None	reverse	0.972973	0.000516667	0.08	0.000358333	0.733333	0.0005	HDR/HDR
XP_005456534.1 phospholipid phosphatase-related protein type 4 [Oreochromis niloticus]	plppr4b	sauvagei_specific	before HB	CDS (aa)	scaffold4243_cov56	334587-334667;334679-334732;334744-334935;362919-363104;369127-369256;370287-370482;379618-379675;380853-381026;382630-384318	None	384378-385181	forward	1	0.00391528	0.230769	0.0005375	0.909091	0.00356944	HDR/HDR
XP_005465798.1 tubulin-specific chaperone cofactor E-like protein isoform X1 [Oreochromis niloticus]	tbcela	sauvagei_specific	Not examined	Not examined	scaffold49665_cov56	15492-15591;19213-19386;21194-21333;21472-21653;25229-25485;31267-31393;31546-31662;31773-31893	14130-14182	34274-36708	forward	0.909091	0.000183333	0.542857	9.17e-05	0.819549	0.000194444	HDR/HDR
XP_003442606.1 SAGA-associated factor 29 isoform X1 [Oreochromis niloticus]	sgf29	sauvagei_specific	Not examined	Not examined	scaffold498_cov56	2764418-2764531;2765063-2765225;2765774-2765809;2765895-2766041;2766403-2766532;2766620-2766684;2767090-2767162;2767238-2767313;2767396-2767461	2767900-2768045	None	reverse	0.835088	0.000580556	0.357647	0.000529167	0.923077	0.000591667	notHDR/HDR
XP_004556535.1 proline-rich transmembrane protein 2 [Maylandia zebra]	ENSONIG00000009369	sauvagei_specific	after LV	all	scaffold498_cov56	2874750-2874987;2880764-2881053;2881538-2881678	2864173-2864479;2874699-2874749	2881826-2883436	forward	0.97619	0.00111667	0.338537	0.000748611	0.884375	0.00125833	HDR/HDR
XP_013125251.1 amine sulfotransferase [Oreochromis niloticus]	sult3st1 (1 of many)	sauvagei_specific	Not examined	Not examined	scaffold498_cov56	32682-32823;32926-33125;33720-33846;35118-35212;35316-35487;35569-35675	None	35679-35769;35841-36038;36043-36571	forward	0.760886	0.000661111	0.475	0.00100278	0.909091	0.00106111	HDR/HDR
XP_003442598.1 nucleoside diphosphate kinase B [Oreochromis niloticus]	ENSONIG00000009288	sauvagei_specific	Not examined	Not examined	scaffold498_cov56	3471390-3471504;3472079-3472191;3473364-3473465;3474545-3474661	3476588-3476706	3471282-3471386	reverse	0.971429	0.000683333	0.163934	0.000455556	0.790476	0.000583333	notHDR/HDR
XP_003442557.1 eukaryotic translation initiation factor 3 subunit D isoform X1 [Oreochromis niloticus]	eif3d	sauvagei_specific	Not examined	Not examined	scaffold498_cov56	7342-37437;37521-37713;37897-38039;38774-38903;39028-39113;39223-39353;39688-39835;39930-40062;40151-40272;40776-40848;40938-41023;41115-41251;42203-42248;42337-42459	44672-44826	36266-36370	reverse	1	0.000919444	0.475	0.00100278	0.909091	0.0010875	HDR/HDR
XP_003449223.3 LOW QUALITY PROTEIN: neural Wiskott-Aldrich syndrome protein [Oreochromis niloticus]	wasla	sauvagei_specific	after LV	all	scaffold532_cov60	244500-244558;245006-245114;246202-246818;248838-248991;251954-251996;253816-254017;260304-260327;261270-261366;261627-261713;265490-265624;271417-271521	271522-271937	243537-243859;243903-244488	reverse	0.773494	0.00197917	0.512088	0.00107639	0.747826	0.00162361	HDR/HDR
XP_025763965.1 myomesin-2 isoform X1 [Oreochromis niloticus]	myom2a	sauvagei_specific	Not examined	Not examined	scaffold5365_cov59	457911-458065;460279-460371;460750-460885;461439-461593;461750-461842;464284-464372;464451-464489;465338-465502;465607-465768;467057-467198;467958-468157;468240-468293;469984-470111;471117-471300;474066-474240;474988-475115;475693-475910;476061-476187;476503-476681;476784-476898;477515-477674;478283-478389;478530-478574;478661-478797;480465-480609;480762-480821;480945-481012;481160-481273;481339-…	None	486346-487174	forward	0.869565	0.00035	0.310638	0.000125	0.694737	0.000297222	HDR/HDR
XP_005458710.2 protein FAM83B-like isoform X1 [Oreochromis niloticus]	ENSONIG00000000158	sauvagei_specific	Not examined	Not examined	scaffold5365_cov59	488144-488578;491510-491674;495343-495467;496260-498318	487253-487584	498331-498388	forward	0.869565	0.00035	0.310638	0.000125	0.694737	0.000297222	HDR/HDR
XP_025765652.1 phytanoyl-CoA hydroxylase-interacting protein-like isoform X1 [Oreochromis niloticus]	ENSONIG00000019102	sauvagei_specific	before LT	CDS (aa)	scaffold541_cov52	264841-265212;266479-266641;266718-266835;267102-267276;267371-267567;272837-272933	272935-273288	264104-264837	reverse	0.940933	0.00166944	0.565714	0.000716667	0.697333	0.00139028	HDR/HDR
XP_003449539.1 APOBEC1 complementation factor isoform X1 [Oreochromis niloticus]	a1cf	sauvagei_specific	before HB	CDS (nucleotide)	scaffold541_cov52	301972-302123;302533-302687;302776-302912;308835-309073;310172-310316;310805-310942;311097-311194;311375-311539;312955-313193;315696-315826;315916-316050;316138-316239	316240-316291;321318-321486	300660-301399;301432-301968	reverse	0.978862	0.00165833	0.409967	0.00114722	0.659429	0.00143611	HDR/HDR
XP_013129433.1 neutral ceramidase isoform X1 [Oreochromis niloticus]	asah2	sauvagei_specific	before HB	gene region (nucleotide)	scaffold541_cov52	406473-406668;407320-407408;407522-407578;407680-407829;408458-408553;412885-412987;415506-415713;415799-415880;416241-416345;416635-416721;416812-416937;418440-418560;418644-418721;418983-419110;419325-419498;420194-420337;421412-421500;422519-422653;423238-423325;423520-423783	423784-423979	406337-406469	reverse	1	0.00150833	0.316424	0.000848611	0.84252	0.00143333	HDR/HDR
XP_013132729.1 uncharacterized protein LOC100708285 isoform X1 [Oreochromis niloticus]	si:cabz01007807.1	sauvagei_specific	after LV	all	scaffold7091_cov57	159763-159834;160670-160735;161233-161274;161721-161777;161859-163025;163174-163293;163392-163481;163620-163682;164215-164274;164384-164419;164518-164574;164669-164719;164800-164868;165219-165284;165366-165473;165605-165664;165769-165834;165956-166006;166125-166178;167370-167432;167701-167811;167902-168000;168100-168159;168244-168312;169066-169134;169247-169286;169388-169442;170090-170435;170608-…	159416-159576	171013-171946	forward	0.989011	0.001675	0.344423	0.00176389	0.740476	0.00171806	notHDR/HDR
XP_019209605.1 uncharacterized protein LOC100708014 isoform X1 [Oreochromis niloticus]	ENSONIG00000027627	sauvagei_specific	after LV	all	scaffold7091_cov57	178729-178773;178886-178945;180418-180474;180561-180626;183641-183700;183781-183837;184133-184179;184850-184910;185020-185070;185129-185233;185593-185652;185754-185804;185958-186032;186809-186886;187179-187220;188983-189060;189161-189200;189275-189320;191216-191630;194563-195039	177910-177983;178015-178223	195043-195120;195125-195339	forward	0.989011	0.002925	0.544452	0.00221528	0.740476	0.00169167	notHDR/HDR
XP_003444930.1 beta-citrylglutamate synthase B [Oreochromis niloticus]	rimkla	sauvagei_specific	Not examined	Not examined	scaffold7284_cov58	167022-167188;174804-174804;174806-175034;177068-177154;180459-180662;181323-181840	166404-166895;166887-167017	181844-184599	forward	0.76	0.000879167	0.141176	0.000683333	0.833333	0.000833333	HDR/HDR
XP_005468401.2 LOW QUALITY PROTEIN: neuronal pentraxin receptor [Oreochromis niloticus]	nptxra	sauvagei_specific	after LV	all	scaffold733_cov58	213119-213203;214993-215003;215009-215791;220071-220353;220780-221021;222270-222449;222956-223183	None	223187-224489	forward	0.806695	0.00101944	0.202827	0.00143472	0.721019	0.00139028	HDR/notHDR
XP_005469232.1 U3 small nucleolar RNA-associated protein 18 homolog [Oreochromis niloticus]	ENSONIG00000009280	sauvagei_specific	Not examined	Not examined	scaffold7582_cov48	35088-35306;36147-36295;36403-36498;36571-36644;36727-36818;38950-39075;39153-39327;39404-39504	34903-35087	50870-51007	forward	0.82	0.000211111	0.4	0.000230556	0.745455	0.000208333	HDR/HDR
XP_003457744.1 delta-1-pyrroline-5-carboxylate dehydrogenase, mitochondrial [Oreochromis niloticus]	aldh4a1	sauvagei_specific	Not examined	Not examined	scaffold7611_cov49	318161-318270;318542-318660;318792-318913;319234-319386;319482-319529;320727-320923;321003-321076;321606-321793;322305-322379;322882-323031;323125-323280;323419-323466;323554-323646;323746-323868	326736-326871	317373-317559;317789-318151	reverse	0.82	0.000275	0.333333	0.000168056	0.745455	0.000316667	HDR/HDR
XP_005462631.1 E3 ubiquitin-protein ligase RNF123 isoform X1 [Oreochromis niloticus]	rnf123	sauvagei_specific	Not examined	Not examined	scaffold7611_cov49	329117-329198;329282-329366;330575-330648;330751-330848;330989-331043;331314-331399;333587-333673;333751-333818;336441-336615;337125-337208;337318-337422;338189-338314;341812-341904;342114-342182;342261-342383;342651-342750;342905-342966;343812-343883;344085-344231;347856-347996;348765-348957;351240-351385;355448-355531;356616-356723;356811-357025;359355-359510;360726-360813;363351-363435;367163-…	328331-328508	430413-431299;432339-432489	forward	0.82	0.000275	0.25	0.000168056	0.745455	0.000322222	HDR/HDR
XP_025756287.1 E3 ubiquitin-protein ligase RNF31 isoform X1 [Oreochromis niloticus]	ENSONIG00000006347	sauvagei_specific	Not examined	Not examined	scaffold8152_cov56	107732-107829;110193-110241;111538-111648;112637-112749;116488-116602;118448-118537;120993-121091;124021-124194;124292-124498;129523-129708;129807-129974;130058-130243;131623-131871;133044-133225;133807-133940;140615-140783;141147-141330;146632-146688;157344-157499;158933-159079;159967-160089	160090-160162	101183-101261	reverse	1	0.000430556	0.388679	0.000415278	0.869565	0.000445833	notHDR/HDR
XP_003456773.1 XK-related protein 4 [Oreochromis niloticus]	zgc:123035	sauvagei_specific	Not examined	Not examined	scaffold8152_cov56	76526-77120;77411-77765;82173-82375;95622-96316	96317-97505	71273-71745;72696-72740;73551-74173;74241-74612;74638-76522	reverse	0.82	0.000469444	0.388679	0.000415278	0.762416	0.000563889	HDR/HDR
XP_019207573.1 snaclec stejaggregin-B subunit beta-1 [Oreochromis niloticus]	ENSMZEG00005014507	sauvagei_specific	Not examined	Not examined	scaffold9366_cov59	3183-3450;21650-22125	None	None	reverse	0.897436	0.001275	0.235616	0.000356944	0.909091	0.0012	HDR/HDR
XP_013132968.1 mediator of RNA polymerase II transcription subunit 13-like isoform X1 [Oreochromis niloticus]	med13b	sauvagei_specific	Not examined	Not examined	scaffold945040_cov61	198780-198845;199701-199935;200985-201153;204011-204156;204254-204451;209971-210165;210275-210431;210523-210630;210715-211431;211559-211775;212485-212733;212844-212934;213029-213225;213310-213509;213931-214820;214922-215089;215202-215425;215554-215749;215849-216230;217446-217662;218762-218953;219079-219302;219582-219724;219818-219976;220071-220477;220759-220923;221189-221289;221389-221518	197976-198779	221522-222408	forward	0.869565	0.00105139	0.36	0.00105278	0.76129	0.00112778	notHDR/HDR
XP_005459656.1 CD166 antigen homolog A isoform X1 [Oreochromis niloticus]	alcamb	sauvagei_specific	Not examined	Not examined	scaffold945040_cov61	283027-283126;285390-285501;285951-285980;286758-286890;290618-290739;291347-291473;291564-291676;291989-292121;292253-292377;294846-295010;295258-295345;295762-295826;295939-296155;296370-296476;327707-327767	327768-328036	281182-282909	reverse	0.830667	0.00135	0.429316	0.000770833	0.772174	0.00115	notHDR/HDR
XP_004573009.1 biliverdin reductase A [Maylandia zebra]	blvra	sauvagei_specific	Not examined	Not examined	scaffold9750_cov56	65093-65211;66388-66502;67512-67626;68863-68970;69988-70156;70576-70828	54888-55002	70832-70981	forward	0.803279	0.000293056	0.16	0.000273611	0.7	0.000348611	HDR/notHDR
XP_003439682.1 G protein-coupled receptor kinase 5 isoform X1 [Oreochromis niloticus]	grk5	sauvagei_specific	Not examined	Not examined	scaffold9876_cov60	1132886-1132940;1133545-1133625;1133720-1133832;1134935-1135012;1135157-1135254;1136022-1136118;1136266-1136325;1136676-1136816;1139272-1139462;1139540-1139577;1140072-1140161;1142173-1142381;1142662-1142799;1143129-1143270;1143353-1143477;1143560-1143691	1132652-1132728;1132799-1132882	1143897-1143947	forward	0.952941	0.000475	0.173333	0.000473611	0.75	0.000444444	notHDR/HDR
XP_005449550.3 homeobox protein pnx-like [Oreochromis niloticus]	pnx	sauvagei_specific	before LM	CDS (nucleotide)	scaffold9876_cov60	1173372-1173492;1173584-1173906;1173912-1174010;1174015-1174035	1173189-1173370	1174078-1174363	forward	0.91375	0.00162778	0.216386	0.000718056	0.715789	0.00133333	HDR/HDR
XP_005449543.1 zinc finger MIZ domain-containing protein 2 isoform X1 [Oreochromis niloticus]	zmiz2	sauvagei_specific	Not examined	Not examined	scaffold9876_cov60	1252920-1253024;1253325-1253534;1255501-1255622;1258716-1258957;1260224-1260292;1260384-1260451;1260541-1260698;1261759-1261864;1261999-1262130;1262634-1262712;1263059-1263200;1263710-1263887;1265152-1265235;1269588-1269800;1270372-1270590;1272069-1272237;1274106-1274308;1275299-1275418	1283920-1284399	1252340-1252916	reverse	0.943396	0.00171667	0.598895	0.000636111	0.764063	0.00136389	notHDR/HDR
XP_005462822.1 zinc finger protein PLAGL2 [Oreochromis niloticus]	plagl2	sauvagei_specific	Not examined	Not examined	scaffold10157_cov59	54961-56446;57919-58253	58254-58368;58610-58633;100275-101033	47169-54957	reverse	0.82	0.000127778	0.466667	0.000141667	0.745455	0.000122222	HDR/HDR
XP_014265964.2 potassium voltage-gated channel subfamily H member 8-like [Maylandia zebra]	kcnh3	sauvagei_specific	after LV	all	scaffold13894_cov57	64981-65056;187361-187594;197446-197580;201792-201931;205655-205907;209682-209839;210975-211176;217063-217437;220084-220283;221184-221433;229392-229606;235107-235363;235776-235876;235971-236023;237324-238298	64690-64980	238302-243950	forward	0.909091	0.00159444	0.52255	0.00164861	0.713514	0.00119444	HDR/HDR
XP_025763705.1 titin isoform X1 [Oreochromis niloticus]	ENSONIG00000000299	sauvagei_specific	after LV	all	scaffold15731_cov62	99203-99443;100605-100940;101057-101275;101397-101729;102482-102682;102794-103126;103276-103506;104373-104630;104864-105124;106008-106268;124110-124289;124673-124793;124939-124996;125200-125283	None	125287-125540;125553-126434	forward	0.857576	0.00200417	0.33913	0.00205139	0.872807	0.00240833	HDR/HDR
XP_013130773.1 AP-2 complex subunit alpha-2 isoform X1 [Oreochromis niloticus]	ENSONIG00000003489	sauvagei_specific	Not examined	Not examined	scaffold218_cov51	1634635-1634709;1634847-1634981;1635467-1635536;1635699-1635815;1636096-1636220;1636226-1636229;1636895-1636979;1637118-1637200;1637862-1637998;1638373-1638537;1638633-1638864;1639118-1639215;1639754-1639936;1640020-1640157;1640323-1640487;1641129-1641283;1641379-1641487;1641569-1641670;1641794-1641923;1642841-1643034;1644031-1644173;1644864-1644932;1646824-1646890	1646891-1647158	1632915-1633399;1633425-1634630	reverse	0.874242	0.001175	0.591489	0.000693056	0.773887	0.000969444	notHDR/HDR
XP_003437568.1 tryptophan 5-hydroxylase 1 [Oreochromis niloticus]	tph1b	sauvagei_specific	Not examined	Not examined	scaffold218_cov51	1650543-1650698;1650840-1651023;1651111-1651211;1651288-1651355;1651443-1651639;1656594-1656732;1656900-1657026;1660239-1660334;1660734-1660867;1660999-1661173	1650431-1650542	1661184-1661438	forward	0.823256	0.000940278	0.591489	0.000693056	0.732571	0.000573611	notHDR/HDR
XP_025762338.1 junction plakoglobin isoform X1 [Oreochromis niloticus]	ENSONIG00000010944	sauvagei_specific	Not examined	Not examined	scaffold23022_cov55	20147-20280;25194-25236;25721-25842;27874-28024;30169-30288;31560-31712;47434-47652;50982-51101;51888-51991;52075-52219;52315-52516;56903-57141;57235-57488;69556-69811	71517-71550;85769-85942;121214-121454	None	reverse	0.841667	0.000829167	0.505085	0.000731944	0.7	0.0009125	HDR/HDR
XP_003441521.1 signal transducer and activator of transcription 1-alpha/beta isoform X1 [Oreochromis niloticus]	stat2	sauvagei_specific	before HB	CDS (nucleotide)	scaffold27204_cov59	193056-193282;195007-195098;195290-195344;195427-195610;195720-195864;196488-196573;196769-196821;197014-197149;197273-197371;197526-197609;197706-197753;198007-198121;198354-198413;199140-199229;199330-199488;199592-199743;199838-199917;200077-200155;200242-200334;200922-201017;201393-201537;201625-201755	202110-202268	192570-193052	reverse	0.949153	0.00192778	0.791436	0.00235139	0.770886	0.00223333	HDR/HDR
XP_005471728.1 double-stranded RNA-specific editase B2 isoform X1 [Oreochromis niloticus]	adarb2	sauvagei_specific	after LV	all	scaffold3378_cov56	142060-142233;144328-144509;153096-153277;159091-159259;160756-160907;169011-169179;182766-182880;215848-216782;217679-217765;338985-339074;348727-348829	348830-350128	141782-142056	reverse	0.82	0.00141944	0.294049	0.0016125	0.679545	0.00128611	HDR/HDR
XP_005453669.1 RNA-binding protein Raly isoform X1 [Oreochromis niloticus]	raly	sauvagei_specific	Not examined	Not examined	scaffold4123_cov60	3514665-3514920;3519717-3519786;3520863-3520910;3532057-3532220;3537451-3537570;3540664-3540839	3443013-3443216;3514590-3514664	3557277-3558315	forward	0.775158	0.00113333	0.455462	0.00123333	0.769231	0.00117917	HDR/HDR
XP_025762132.1 hemoglobin subunit beta [Oreochromis niloticus]	ENSONIG00000001473	sauvagei_specific	Not examined	Not examined	scaffold44_cov60	5505157-5505248;5505418-5505640;5505734-5505859	None	5505863-5505949	forward	0.885714	0.0013625	0.148837	0.00104167	0.748387	0.00161667	HDR/HDR
XP_003442611.2 LOW QUALITY PROTEIN: serine/threonine-protein kinase TAO2 [Oreochromis niloticus]	TAOK2	sauvagei_specific	Not examined	Not examined	scaffold498_cov56	2627192-2627323;2632689-2632760;2632981-2633082;2633572-2633617;2633712-2633808;2633930-2634043;2634479-2634570;2634643-2634736;2634829-2634910;2634991-2635161;2635448-2635657;2635741-2635869;2638553-2638789;2638996-2639124;2639500-2639703;2639786-2640025;2641000-2641212;2642363-2642545;2642634-2643485	2617678-2618178	2643491-2647466	forward	0.833333	0.000666667	0.457391	0.000786111	0.740072	0.000541667	notHDR/HDR
XP_005469214.1 syntaxin-1B [Oreochromis niloticus]	stx1b	sauvagei_specific	Not examined	Not examined	scaffold498_cov56	3256135-3256212;3256366-3256476;3256573-3256710;3257849-3257922;3258848-3258956;3259770-3259843;3264600-3264674;3268798-3268897;3271032-3271106;3295522-3295551	3295554-3295914	3250365-3253045;3253095-3256131	reverse	0.884615	0.00065	0.882353	0.000355556	0.909091	0.000558333	HDR/HDR
XP_013133064.1 RNA exonuclease 1 homolog isoform X1 [Oreochromis niloticus]	ENSONIG00000016897	sauvagei_specific	after LV	all	scaffold826496_cov61	227518-227671;228028-229424;229514-229609;230010-230262;230720-231075;231164-231307;231407-231521;232143-232214;232299-232439;232568-232681;232957-233030;233117-233221;233453-233568;233822-233960;239562-239682;248559-248644	None	None	forward	0.957746	0.00156806	0.559184	0.00101389	0.915294	0.00148472	HDR/HDR
XP_024660212.1 uncharacterized protein LOC101487476 [Maylandia zebra]	ENSMZEG00005013865	sauvagei_specific	Not examined	Not examined	scaffold826496_cov61	240468-240750;241577-241796;242149-242236;244515-244646;244786-244934;245095-245731;245736-245853;249459-249478;249484-249763;250029-250248;250584-250671;251878-252009;252153-252301;252630-253347	None	None	reverse	0.957746	0.00112917	0.559184	0.0008125	0.915294	0.00133333	HDR/HDR
XP_004574948.1 KH domain-containing, RNA-binding, signal transduction-associated protein 3 [Maylandia zebra]	KHDRBS3	sauvagei_specific	after LV	all	scaffold9690_cov60	29021-29111;97535-97653;106453-106569;118075-118221;119003-119142;126100-126280;141301-141383;161050-161102;165916-166004	28672-29020	166008-167110	forward	0.97561	0.00125833	0.446729	0.000873611	0.983607	0.00128333	HDR/HDR
